# Supplementary material for: Proteolytic Activation of Plant Membrane-Bound Transcription Factors
Source: Front Plant Sci. 2022 Jun 14;13:927746. doi: 10.3389/fpls.2022.927746 (PMC9237531; doi:10.3389/fpls.2022.927746)
Supplement: Supplementary file 1 [file Data_Sheet_1.xlsx]

## Sheet: Supp Table S1
Supplementary Table S1 | Overview of protein domain organization and alternative transcripts of the Arabidopsis thaliana membrane-bound transcription factors predicted by Yao et al. (2017)
AGI code	Common names	Transcription factor family	Domain organization	TFFD (AA positions)	TMD (AA positions)	Protein length (AA)	Alternative transcript without TMD encoding region
AT3G53370	S1FA1	S1FA	TMD overlaps with TFFD	8-76	19-42	76	YES
AT2G37120	S1FA2	S1FA	TMD overlaps with TFFD	9-76	19-42	76	-
AT3G09735	S1FA3	S1FA	TMD overlaps with TFFD	5-73	19-42	73	-
AT1G08465	YABBY2, YAB2	YABBY	TMD overlaps with TFFD	1-160	9-32	184	-
AT1G23420	YAB4, INO	YABBY	TMD overlaps with TFFD	13-182	27-48	231	-
	inner no outer
AT1G28450	AGL58	SRF-TF	TMD overlaps with TFFD	15-64	30-53	185	-
	Agamous-like 58
AT5G65070	MAF4, AGL69, FCL4	SRF-TF and K-box	TMD overlaps with TFFD	9-164	34-57	200	-
	Agamous-like 69
	Mads affecting flowering 4
AT3G10480	ANAC050	NAM	TMD overlaps with TFFD	27-187	88-108	526	YES
AT5G04400	ANAC077	NAM	TMD overlaps with TFFD	28-169	68-89	395	-
AT2G29065	SCL34	GRAS	TMD overlaps with TFFD	250-627	332-377	630	-
	Scarecrow-like protein 34
AT5G45420	MAMYB	Myb_DNA-binding	TMD N-terminal of TFFD	159-193	35-55		-
	Membrane anchored MYB				61-84	309
AT3G01140	NOK, MYB106	Myb_DNA-binding	TMD N-terminal of TFFD	57-155	30-51	388	-
	NOECK
AT2G13960		Myb_DNA-binding	TMD N-terminal of TFFD	40-86	9-29	115	YES
AT2G31280	LHL2, LL2	HLH	TMD N-terminal of TFFD	529-566	123-144	723	YES
	Lonesome highway like 2
AT4G38070	bHLH131	HLH	TMD N-terminal of TFFD	1351-1397	1241-1297	1513	-
AT2G29660		zf-C2H2	TMD N-terminal of TFFD	126-149	6-29	373	-
AT3G20880	WIP4	zf-C2H2	TMD N-terminal of TFFD	256-362	42-63	412	-
AT4G38340	NLP3	RWP-RK	TMD N-terminal of TFFD	495-546	41-64	767	-
	NIN-like protein 3
AT3G47870	SCP, ASL29, LBD27	DUF260	TMD N-terminal of TFFD	36-136	14-37	328	-
	Sidecar pollen
	Asymmetric leaves 2 like 29
	Lateral boundaries-domain 29
AT1G32540	LOL1	zf-LSD	TMD N-terminal of TFFD	70-171	24-47	187	YES
	LSD one like 1
AT3G55370	OBP3	zf-Dof	TMD N-terminal of TFFD	118-177	12-62	268	YES
	OBF-binding protein 3
AT5G10510	AIL6, PLT3	AP2	TMD N-terminal of TFFD	389-440	301-321	604	YES
	Ainteguenta-like 6
	Plethora 3
AT4G37180	HHO5, UIF1	G2-like	TMD N-terminal of TFFD	218-272	64-85	362	YES
	HRS1 homolog 5
	ULT interacting factor 1
AT5G25475		B3	TMD N-terminal of TFFD	78-155	52-75	324	YES
AT4G37730	bZIP7	bZIP_1	TMD N-terminal of TFFD	197-254	38-59	305	-
AT3G44290	NTL5, ANAC060	NAM	TMD C-terminal of TFFD	15-140	316-334	335	-
AT5G04410	NTL11, ANAC078	NAM	TMD C-terminal of TFFD	9-136	541-564	567	-
AT3G10500	NTL4, AIF, ANAC053	NAM	TMD C-terminal of TFFD	9-136	522-545	549	-
	Anther indehiscence factor
AT1G32870	NTL1/ANAC013	NAM	TMD C-terminal of TFFD	10-135	497-520	528	-
AT1G34180	NTL3/ANAC016	NAM	TMD C-terminal of TFFD	17-143	543-557	564	-
AT1G34190	NTL7/ANAC017	NAM	TMD C-terminal of TFFD	17-143	525-548	557	-
AT3G49530	NTL6/ANAC062	NAM	TMD C-terminal of TFFD	13-141	450-467	469	-
AT2G27300	NTL8/ ANAC040	NAM	TMD C-terminal of TFFD	14-140	312-332	335	-
AT4G35580	NTL9/ CBNAC	NAM	TMD C-terminal of TFFD	9-135	488-511	512	-
AT4G01540	NTL12/ NTM1/ ANAC068	NAM	TMD C-terminal of TFFD	6-136	445-468	473	-
AT1G33060	NTL2/ANAC014	NAM	TMD C-terminal of TFFD	24-151	605-625	648	-
AT1G01010	NTL10/ ANAC001	NAM	TMD C-terminal of TFFD	5-138	410-428	429	-
AT5G22290	NTL14/ ANAC089	NAM	TMD C-terminal of TFFD	22-147	323-339	340	-
AT1G65910	ANAC028	NAM	TMD C-terminal of TFFD	6-143	609-630	631	-
AT2G47070	SPL1	SBP	TMD C-terminal of TFFD	105-182	835-858	881	-
	Squamosa promoter binding protein-like 1
AT3G60030	SPL12	SBP	TMD C-terminal of TFFD	126-203	881-904	927	-
AT5G18830	SPL7	SBP	TMD C-terminal of TFFD	137-213	762-782	801	-
AT1G20980	SPL14	SBP	TMD C-terminal of TFFD	119-196	995-1018	1035	-
AT1G76580	SPL16	SBP	TMD C-terminal of TFFD	82-158	978-1001	1020	-
AT1G42990	bZIP60	bZIP_1	TMD C-terminal of TFFD	141-183	217-240	295	-
AT3G10800	bZIP28	bZIP_1	TMD C-terminal of TFFD	192-237	321-344	675	-
AT2G40950	bZIP17	bZIP_1	TMD C-terminal of TFFD	226-287	364-387	721	-
AT3G56660	bZIP49	bZIP_1	TMD C-terminal of TFFD	172-219	286-309	620	-
AT1G51070	bHLH115	HLH	TMD C-terminal of TFFD	136-182	190-211	226	YES
AT5G57150	bHLH035	HLH	TMD C-terminal of TFFD	58-101	203-224	226	YES
					190-213	264
					214-245
AT3G11580	NGAL2, SOD7	B3	TMD C-terminal of TFFD	29-142	198-221	230	YES
	NGATHA-like protein 2				249-272	325
	Suppressor of DA1-1				325-348	371
AT5G09410	CAMTA1, EICBP.B	CG-1	TMD C-terminal of TFFD	81-188	192-211	1066	YES
	Calmodulin-binding transcription factor activator 1
	Ethylene induced calmodulin binding protein
AT5G33210	SRS8	DUF702	TMD C-terminal of TFFD	46-140	149-158	173	YES
	Shi-related sequence 8
AT4G12850	FRF3	FAR1	TMD C-terminal of TFFD	25-110	115-136	138	YES
	Far1-related sequences-related factor 3
AT5G44180	RLT2	Homeobox	TMD C-terminal of TFFD	18-74	518-539	1507	YES
	Ringlet 2
AT2G32930	ZFN2	zf-CCCH	TMD C-terminal of TFFD	45-334	442-463	467	YES
	Zinc finger nuclease 2
AT3G04930		DUF573	TMD C-terminal of TFFD	137-235	372-395	396	YES
AT4G16150	CAMTA5	CG-1	TMD C-terminal of TFFD	30-146	579-600	922	-
	Calmodulin-binding transcription activator 2
AT5G14280	GPL2	DUF573	TMD C-terminal of TFFD	61-155	329-550	571	-
	GEBP-like protein 2
AT4G02560	LD	Homeobox	TMD C-terminal of TFFD	66-122	222-243	952	-
	luminidependens			-	-
AT5G26580	AGL34	SRF-TF	TMD C-terminal of TFFD	11-50	31-54	345	-
	Agamous-like 34
AT5G63280		zf-C2H2	TMD C-terminal of TFFD	105-128	223-246	271	-
AT5G05660	NFXL2,EBI	zf-NF-X1	TMD C-terminal of TFFD	247-452	840-863	883	-
	NT-X like 2
	Early bird

## Sheet: Supp Table S2
Supplementary Table S2 | Overview of predicted subcellular localisations of the atMB-TFs
		Score for predicted subcellular localization by Aramemnon (Schwacke et al., 2003, 2007) with scores >10 in bold				SeqNLS (Lin et al., 2012)	Deepsign prediction (Savojardo et al., 2018)		SignalP 6.0 (Teufel et al., 2022)
AGI code	Name	Mitochondria	Chloroplasts	Secretory pathway	Nucleus		Predicted signal peptide	Reliability
AT1G01010	NTL10	-1.3	-0.7	2	8	No NLS predicted	Other	1.0	No signal peptide predicted
AT1G20980	SPL14	-0.1	0.4	-0.6	13.2	0.86	Other	1.0	No signal peptide predicted
AT1G32540	LOL1	-0.5	0.5	17	-1.9	No NLS predicted	Transmembrane	0.68	No signal peptide predicted
AT1G32870	NTL1	-1	-2	1.3	15.7	0.865	Other	1.0	No signal peptide predicted
AT1G33060	NTL2	0.4	-1.9	1.4	10	0.86	Other	1.0	No signal peptide predicted
AT1G34180	NTL3	0.3	-1.8	1.6	7.9	0.829	Other	1.0	No signal peptide predicted
AT1G34190	NTL7	-0.9	-2.1	1.2	10.9	0.819	Other	1.0	No signal peptide predicted
AT1G42990	bZIP60	1	-1.4	1.6	14.7	0.873	Other	1.0	No signal peptide predicted
AT1G51070	bHLH115	-1.3	-0.7	0.5	8.1	0.866	Transmembrane	0.62	No signal peptide predicted
AT1G65910	ANAC028	0.2	-1.9	-0.2	12.3	0.851	Other	1.0	No signal peptide predicted
AT1G76580	SPL16	-1	-0.8	0.4	16.5	0.86	Other	1.0	No signal peptide predicted
AT2G13960		-0.4	0.7	7.3	4.6	0.85	Transmembrane	0.82	No signal peptide predicted
AT2G27300	NTL8	0.6	-1	3.7	6.3	No NLS predicted	Other	1.0	No signal peptide predicted
AT2G29660		9	1.9	10.1	5	0.857	Transmembrane	0.95	No signal peptide predicted
AT2G31280	LHL2	-1.3	-0.4	0.6	9.2	0.94	Other	1.0	No signal peptide predicted
AT2G32930	ZFN2	-0.2	-2.2	1	6.2	No NLS predicted	Other	1.0	No signal peptide predicted
AT2G40950	bZIP17	2.7	-2	0.8	12.7	0.86	Other	1.0	No signal peptide predicted
AT2G47070	SPL1	0.1	-2.1	2.3	17.7	0.94	Other	1.0	No signal peptide predicted
AT3G01140	NOK	-1	1.7	-0.1	7.7	No NLS predicted	Transmembrane	0.88	No signal peptide predicted
AT3G04930		1.2	-2	-0.3	12.3	0.94	Other	1.0	No signal peptide predicted
AT3G10500	NTL4	-0.8	0.7	1.3	9.4	0.771	Other	1.0	No signal peptide predicted
AT3G10800	bZIP28	3.9	-2	6.7	11.1	0.94	Other	1.0	No signal peptide predicted
AT3G11580	NGL2	0.1	-0.3	1.5	6.3	No NLS predicted	Other	1.0	No signal peptide predicted
AT3G20880	WIP4	0	3.6	6.5	8.7	0.827	Transmembrane	0.98	No signal peptide predicted
AT3G44290	NTL5	2.9	-2.1	2.2	5.5	No NLS predicted	Other	1.0	No signal peptide predicted
AT3G47870	SCP	-1.6	1.5	14.9	4.6	No NLS predicted	Transmembrane	0.93	No signal peptide predicted
AT3G49530	NTL6	-0.5	-1.4	0.7	8.7	0.94	Other	1.0	No signal peptide predicted
AT3G55370	OBP3	4.6	-0.7	2.1	4.3	No NLS predicted	Transmembrane	1.0	No signal peptide predicted
AT3G56660	bZIP49	0.6	-2	4	12.6	0.792	Other	1.0	No signal peptide predicted
AT3G60030	SPL12	1	-0.8	2.1	17.4	0.913	Other	1.0	No signal peptide predicted
AT4G01540	NTM1	0.1	1.6	-0.5	9.9	0.913	Other	1.0	No signal peptide predicted
AT4G02560	LD	-1	-1.7	2.8	8.5	0.913	Other	1.0	No signal peptide predicted
AT4G12850	FRF3	1.5	-0.2	1.2	-0.9	No NLS predicted	Other	1.0	No signal peptide predicted
AT4G16150	CAMTA5	-1	-1.2	-0.1	7.5	0.913	Other	1.0	No signal peptide predicted
AT4G35580	NTL9	0.3	-1.3	1.1	9.7	0.862	Other	1.0	No signal peptide predicted
AT4G37180	HHO5	-0.2	-0.9	-0.8	10	0.875	Other	1.0	No signal peptide predicted
AT4G37730	bZIP7	0.5	4.8	2.9	13.1	0.913	Transmembrane	0.93	No signal peptide predicted
AT4G38070	bHLH131	-0.7	-1.5	6.3	8.7	0.913	Other	1.0	No signal peptide predicted
AT4G38340	NLP3	8.8	-0.5	0	3.8	0.817	Transmembrane	0.9	No signal peptide predicted
AT5G04410	NTL11	-0.7	0.4	1.7	8.2	0.857	Other	1.0	No signal peptide predicted
AT5G05660	NFXL2	4.8	-1.5	-0.8	13.1	0.906	Other	1.0	No signal peptide predicted
AT5G09410	CAMTA1	0.7	0.7	0	4	0.906	Other	1.0	No signal peptide predicted
AT5G10510	AIL6	8.5	-0.7	3.1	4.4	0.74	Other	1.0	No signal peptide predicted
AT5G14280	GPL2	3.5	-2.1	-0.6	8.6	0.906	Other	1.0	No signal peptide predicted
AT5G18830	SPL7	1.2	-2.1	0.2	13.2	0.906	Other	1.0	No signal peptide predicted
AT5G22290	NTL14	-0.9	-1.1	0.3	6.9	0.713	Other	1.0	No signal peptide predicted
AT5G25475		6.5	3.2	-0.1	0	No NLS predicted	Transmembrane	0.97	No signal peptide predicted
AT5G26580	AGL34	-0.9	-0.3	1.5	11.8	No NLS predicted	Other	0.92	No signal peptide predicted
AT5G33210	SRS8	-0.1	2.2	0	5.5	No NLS predicted	Other	1.0	No signal peptide predicted
AT5G44180	RLT2	-0.5	-1.8	-1.5	12.5	0.906	Other	1.0	No signal peptide predicted
AT5G45420	maMyb	1	-1.5	2.8	10.8	0.906	Transmembrane	1.0	No signal peptide predicted
AT5G57150	bHLH035	0.4	-1.9	2.7	7	0.906	Other	1.0	No signal peptide predicted
AT5G63280		-0.1	-1.7	26.9	0.7	0.906	Signal Peptide	1.0	Signal Peptide

## Sheet: Supp Table S3
Supplementary Table S3 | Overview of posttranslational modifications in the atMB-TFs (Willems et al. 2019). Indicated are the amino acid positions within the TMD domain.
		Phosphorylation			N-terminal Acetylation		N-terminus Proteolysis					N-glycosylation	K-Acetylation	K-Ubiquitination	Myristoylation	K-SUMOylation	Reversible Cysteine Oxidation
		Serine (S)	Threonine (T)	Tyrosine (Y)	Methionine (M)	Serine (S)	Leucine (L)	Arginine (R)	Methionine (M)	Serine (S)	Phenylalanine (F)	Asparagine (N)	Lysine (K)	Lysine (K)	Glycine (G)	Lysine (K)	Cysteine (C.)
AT5G45420	MAMYB	18,20,103,104,111,126,134,140,148,214,227,239	105, 161		1
AT3G01140	NOK						295
AT2G13960
AT2G31280	LHL2
AT4G38070	bHLH131		80
AT2G29660		47
AT3G20880	WIP4
AT4G38340	NLP3
AT3G47870	SCP
AT1G32540	LOL1
AT3G55370	OBP3	87.88
AT5G10510	AIL6	111,239,251,254
AT4G37180	HHO5	285
AT5G25475
AT4G37730	bZIP7
AT3G44290	NTL5
AT5G04410	NTL11
AT3G10500	NTL4
AT1G32870	NTL1
AT1G34180	NTL3	507
AT1G34190	NTL7	254, 497
AT3G49530	NTL6	176, 185, 197
AT2G27300	NTL8
AT4G35580	NTL9	303, 416, 445, 447
AT4G01540	NTM1
AT1G33060	NTL2	287, 406, 424, 533	193, 498, 512, 515, 551
AT1G01010	NTL10
AT5G22290	NTL14
AT1G65910	ANAC028							568
AT2G47070	SPL1	17, 342, 805
AT3G60030	SPL12	383
AT5G18830	SPL7
AT1G20980	SPL14	112, 279, 396, 730, 740, 741, 956, 960, 968	730
AT1G76580	SPL16	235, 390	433
AT1G42990	bZIP60
AT3G10800	bZIP28	390
AT2G40950	bZIP17	126	203, 344									643
AT3G56660	bZIP49
AT1G51070	bHLH115
AT5G57150	bHLH035	123
AT3G11580	NGAL2
AT5G09410	CAMTA1	414, 420, 779, 783, 787, 840, 1001, 1030, 1032	1017		77				77
AT5G33210	SRS8	127
AT4G12850	FRF3
AT5G44180	RLT2	5, 119, 134, 135, 229, 231, 249, 259, 279, 287, 308, 806, 808, 861, 1432, 1435, 1470, 1481	9, 792, 859, 1255, 1486	1465									344
AT2G32930	ZFN2	17,39,64,367,370, 398, 437, 442				2				2				20	62
AT3G04930		291,292, 293, 294, 353
AT4G16150	CAMTA5	158, 168	154													63
AT5G14280	GPL2	34, 195, 198, 221
AT4G02560	LD	478, 688												608
AT5G26580	AGL34
AT5G63280											27	133	122				162
AT5G05660	NFXL2	561

## Sheet: Supp Table S4
Supplementary Table S4 | Overview of protease recognition sites in the atMB-TFs. Indicated are the amino acid positions in the respective search windows.
AGI code	Name	Full protein sequence							TMD + 20-amino-acid TMD-adjacent region (on the side of the TFFD)							TMD
		RRIL	Rx[LIT][LK]	[LF]xLSIxGA	[^WP][IMYFWLV][^WPD][^WF][AGCS][^P][FIMVACLTW]	[ILMF]xx[GAS][AHS][IMLF]	[ILMF]x[GAS][AHS][IMLF]	VxLAF	RRIL	Rx[LIT][LK]	[LF]xLSIxGA	[^WP][IMYFWLV][^WPD][^WF][AGCS][^P][FIMVACLTW]	[ILMF]xx[GAS][AHS][IMLF]	[ILMF]x[GAS][AHS][IMLF]	VxLAF	RRIL	Rx[LIT][LK]	[LF]xLSIxGA	[^WP][IMYFWLV][^WPD][^WF][AGCS][^P][FIMVACLTW]	[ILMF]xx[GAS][AHS][IMLF]	[ILMF]x[GAS][AHS][IMLF]
AT3G44290	NTL5	-	[ 89 - 92 ] ( RATK )	-	[ 119 - 125 ] ( VFHIGRA ) [ 147 - 153 ] ( ALVICRL ) [ 158 - 164 ] ( EFQGSTI ) [ 296 - 302 ] ( NISMSNC ) [ 311 - 317 ] ( SINRARW ) [ 324 - 330 ] ( LVMIAVL )	-	-	-	_	_	_	[ 2 - 8 ] ( SMSNCFI ) [ 15 - 21 ] ( SINRARW ) [ 28 - 34 ] ( LVMIAVL )	_	_	_	_	_	_	[ 8 - 14 ] ( LVMIAVL )	_	_
AT5G04410	NTL11	-	-	-	[ 115 - 121 ] ( VYHKGRA ) [ 140 - 146 ] ( DLKKAGV ) [ 150 - 156 ] ( AYVLCRI ) [ 192 - 198 ] ( AFSEGLA ) [ 277 - 283 ] ( IIREGSI ) [ 312 - 318 ] ( NVFVADT ) [ 484 - 490 ] ( HVTAGMM ) [ 544 - 550 ] ( LVFMCLW )	[ 278 - 283 ] ( IREGSI )	[ 452 - 456 ] ( MLGAI )	-	_	_	_	[ 23 - 29 ] ( LVFMCLW )	_	_	_	_	_	_	[ 3 - 9 ] ( LVFMCLW )	_	_
AT3G10500	NTL4	-	[ 99 - 102 ] ( REIL )	-	[ 101 - 107 ] ( ILNGSKV ) [ 115 - 121 ] ( VYHKGRA ) [ 150 - 156 ] ( AFVLCRI ) [ 320 - 326 ] ( NYLIGEA ) [ 476 - 482 ] ( HVTAGMI ) [ 483 - 489 ] ( TISDSNM ) [ 502 - 508 ] ( ILSLGLV ) [ 526 - 532 ] ( LIFMCFW ) [ 539 - 545 ] ( SFKVSIL )	-	[ 443 - 447 ] ( MLGAI )	-	_	_	_	[ 4 - 10 ] ( GLVQGNT ) [ 24 - 30 ] ( LIFMCFW ) [ 37 - 43 ] ( SFKVSIL )	_	_	_	_	_	_	[ 4 - 10 ] ( LIFMCFW ) [ 17 - 23 ] ( SFKVSIL )	_	_
AT1G32870	NTL1	-	[ 524 - 527 ] ( RPLL )	[ 500 - 507 ] ( FCLSIIGA )	[ 4 - 10 ] ( SVENGGL ) [ 114 - 120 ] ( VFHRGRA ) [ 147 - 153 ] ( DVKDAYV ) [ 195 - 201 ] ( LVVSASV ) [ 209 - 215 ] ( GLNQSEL ) [ 314 - 320 ] ( DFVSGDL ) [ 329 - 335 ] ( QVNTSLM ) [ 421 - 427 ] ( KFASSVW ) [ 499 - 505 ] ( FFCLSII )	-	[ 504 - 508 ] ( IIGAL )	-	_	[ 47 - 50 ] ( RPLL )	[ 23 - 30 ] ( FCLSIIGA )	[ 22 - 28 ] ( FFCLSII )	_	[ 27 - 31 ] ( IIGAL )	_	_	_	[ 3 - 10 ] ( FCLSIIGA )	[ 2 - 8 ] ( FFCLSII )	_	[ 7 - 11 ] ( IIGAL )
AT1G34180	NTL3	-	[ 560 - 563 ] ( RPLL )	[ 536 - 543 ] ( LLLSIMGA )	[ 9 - 15 ] ( CFKAGKF ) [ 122 - 128 ] ( VFYRGRA ) [ 163 - 169 ] ( LYKKSGA ) [ 260 - 266 ] ( EVIQSTL ) [ 330 - 336 ] ( ELGASST ) [ 342 - 348 ] ( FLNHGEF ) [ 405 - 411 ] ( YMHPSTT ) [ 474 - 480 ] ( QFSSALW ) [ 502 - 508 ] ( FVRMSSF ) [ 535 - 541 ] ( FLLLSIM )	-	[ 296 - 300 ] ( FQSHL ) [ 475 - 479 ] ( FSSAL ) [ 540 - 544 ] ( IMGAL )	-	_	[ 37 - 40 ] ( RPLL )	[ 13 - 20 ] ( LLLSIMGA )	[ 12 - 18 ] ( FLLLSIM )	_	[ 17 - 21 ] ( IMGAL )	_	_	_	[ 2 - 9 ] ( LLLSIVGA )	[ 1 - 7 ] ( FLLLSIV )	_	[ 6 - 10 ] ( IVGAL )
AT1G34190	NTL7	-	[ 551 - 554 ] ( RSLL )	[ 527 - 534 ] ( LLLSIVGA )	[ 9 - 15 ] ( CFKGGKF ) [ 122 - 128 ] ( VFYRGRA ) [ 163 - 169 ] ( LFKKSGA ) [ 285 - 291 ] ( SLETAEV ) [ 314 - 320 ] ( EFGASST ) [ 425 - 431 ] ( SFSGAFA ) [ 464 - 470 ] ( QFSSALW ) [ 492 - 498 ] ( FVRMSSF ) [ 526 - 532 ] ( FLLLSIV )	-	[ 426 - 430 ] ( FSGAF ) [ 465 - 469 ] ( FSSAL ) [ 531 - 535 ] ( IVGAL )	-	_	[ 46 - 49 ] ( RSLL )	[ 22 - 29 ] ( LLLSIVGA )	[ 21 - 27 ] ( FLLLSIV )	_	[ 26 - 30 ] ( IVGAL )	_	_	_	[ 2 - 9 ] ( LLLSIVGA )	[ 1 - 7 ] ( FLLLSIV )	_	[ 6 - 10 ] ( IVGAL )
AT3G49530	NTL6	-	[ 103 - 106 ] ( RKIK )	-	[ 104 - 110 ] ( KIKSGKT ) [ 120 - 126 ] ( VFHAGRA ) [ 190 - 196 ] ( EVTKSEV ) [ 209 - 215 ] ( DIAESSL ) [ 301 - 307 ] ( DFLDSIL ) [ 319 - 325 ] ( YVLQSGF ) [ 441 - 447 ] ( GLFRAAV ) [ 451 - 457 ] ( VFLMSVC ) [ 462 - 468 ] ( DFRASAV )	[ 210 - 215 ] ( IAESSL )	-	-	_	_	_	[ 11 - 17 ] ( GLFRAAV ) [ 21 - 27 ] ( VFLMSVC ) [ 32 - 38 ] ( DFRASAV )	_	_	_	_	_	_	[ 1 - 7 ] ( VFLMSVC )	_	_
AT2G27300	NTL8	-	-	-	[ 8 - 14 ] ( SIAVSAL ) [ 119 - 125 ] ( VFHIGRA ) [ 147 - 153 ] ( ALVVCRL ) [ 158 - 164 ] ( DFRASST ) [ 166 - 172 ] ( KMEDGVV ) [ 236 - 242 ] ( ALKASQA ) [ 317 - 323 ] ( TVFLAIL )	[ 9 - 14 ] ( IAVSAL )	-	-	_	_	_	[ 25 - 31 ] ( TVFLAIL )	_	_	_	_	_	_	[ 5 - 11 ] ( TVFLAIL )	_	_
AT4G35580	NTL9	-	[ 99 - 102 ] ( RSIK ) [ 135 - 138 ] ( RPTL ) [ 381 - 384 ] ( RGIK )	-	[ 115 - 121 ] ( VFYRGRA ) [ 231 - 237 ] ( LWLSCDL ) [ 249 - 255 ] ( SIYAGDF ) [ 307 - 313 ] ( IFSSAKM ) [ 398 - 404 ] ( LINQGIA ) [ 423 - 429 ] ( EVNEGHT ) [ 492 - 498 ] ( TVMVAVM ) [ 500 - 506 ] ( GVGMGIW )	-	-	-	_	_	_	[ 24 - 30 ] ( TVMVAVM ) [ 32 - 38 ] ( GVGMGIW )	_	_	_	_	_	_	[ 4 - 10 ] ( TVMVAVM ) [ 12 - 18 ] ( GVGMGIW )	_	_
AT4G01540	NTM1	-	-	-	[ 145 - 151 ] ( KYVVCQV ) [ 168 - 174 ] ( LVSDSHT ) [ 451 - 457 ] ( KMIIGNI )	-	-	-	_	_	_	[ 26 - 32 ] ( KMIIGNI )	_	_	_	_	_	_	[ 6 - 12 ] ( KMIIGNI )	_	_
AT1G33060	NTL2	-	[ 114 - 117 ] ( RTIK )	-	[ 130 - 136 ] ( VFYRGRA ) [ 250 - 256 ] ( SVNHAET ) [ 299 - 305 ] ( GFATSHM ) [ 307 - 313 ] ( SMYSSDF ) [ 375 - 381 ] ( FLKDSVA ) [ 398 - 404 ] ( DILASRW ) [ 461 - 467 ] ( SFEQSHV ) [ 470 - 476 ] ( NISPSNI ) [ 612 - 618 ] ( VIIVAVI )	[ 300 - 305 ] ( FATSHM )	-	-	_	_	_	[ 27 - 33 ] ( VIIVAVI )	_	_	_	_	_	_	[ 7 - 13 ] ( VIIVAVI )	_	_
AT1G01010	NTL10	-	-	-	[ 34 - 40 ] ( EVAISEV ) [ 147 - 153 ] ( TYVICRL ) [ 161 - 167 ] ( DILSAYA ) [ 392 - 398 ] ( TVKQSWI ) [ 399 - 405 ] ( VLE-QW ) [ 410 - 416 ] ( NMIIGVL )	-	[ 224 - 228 ] ( LQGSF )	-	_	_	_	[ 2 - 8 ] ( TVKQSWI ) [ 9 - 15 ] ( VLE_QW ) [ 20 - 26 ] ( NMIIGVL )	_	_	_	_	_	_	[ 6 - 12 ] ( LLFISVI )	_	_
AT5G22290	NTL14	-	[ 96 - 99 ] ( RATK )	-	[ 15 - 21 ] ( SMEASTV ) [ 126 - 132 ] ( VFHIGRA ) [ 155 - 161 ] ( AMVVCRV ) [ 187 - 193 ] ( KVQNGAT ) [ 251 - 257 ] ( AVMTGNT ) [ 263 - 269 ] ( TLESASM ) [ 304 - 310 ] ( SLSSCFV ) [ 317 - 323 ] ( SVNKARW ) [ 324 - 330 ] ( DVIIGVV )	[ 264 - 269 ] ( LESASM )	-	-	_	_	_	[ 1 - 7 ] ( SLSSCFV ) [ 14 - 20 ] ( SVNKARW ) [ 21 - 27 ] ( DVIIGVV )	_	_	_	_	_	_	[ 1 - 7 ] ( DVIIGVV )	_	_
AT1G65910	ANAC028	-	[ 82 - 85 ] ( RATK )	-	[ 112 - 118 ] ( VYYRGRA ) [ 143 - 149 ] ( GIQDAYA ) [ 153 - 159 ] ( VFKKSAL ) [ 260 - 266 ] ( ALECARL ) [ 277 - 283 ] ( LYVEGLT ) [ 303 - 309 ] ( IIALAQA ) [ 377 - 383 ] ( ELEKSFV ) [ 460 - 466 ] ( EVSHGLF ) [ 479 - 485 ] ( QIVPSQT ) [ 579 - 585 ] ( MMENAVV ) [ 605 - 611 ] ( RFQDSFV ) [ 614 - 620 ] ( KLGLSLA ) [ 622 - 628 ] ( ILAVSTI )	[ 154 - 159 ] ( FKKSAL )	-	-	_	_	_	[ 16 - 22 ] ( RFQDSFV ) [ 25 - 31 ] ( KLGLSLA ) [ 33 - 39 ] ( ILAVSTI )	_	_	_	_	_	_	[ 5 - 11 ] ( KLGLSLA ) [ 13 - 19 ] ( ILAVSTI )	_	_
AT2G47070	SPL1	-	[ 649 - 652 ] ( RKLL )	-	[ 107 - 113 ] ( QVENCEA ) [ 222 - 228 ] ( HLLKSLV ) [ 254 - 260 ] ( NIGNSAL ) [ 358 - 364 ] ( QMRTGRI ) [ 378 - 384 ] ( IVLRGQI ) [ 398 - 404 ] ( YIRPGCI ) [ 409 - 415 ] ( YLRQAET ) [ 425 - 431 ] ( GFSLGKL ) [ 439 - 445 ] ( LWTTGWI ) [ 455 - 461 ] ( FVYNGQV ) [ 563 - 569 ] ( GLSSSFF ) [ 611 - 617 ] ( LLHRSKL ) [ 654 - 660 ] ( MFFDGAV ) [ 729 - 735 ] ( DVLDALT ) [ 825 - 831 ] ( KLVYGTT ) [ 836 - 8…	[ 255 - 260 ] ( IGNSAL )	[ 219 - 223 ] ( LMSHL ) [ 564 - 568 ] ( LSSSF ) [ 763 - 767 ] ( LRGHF ) [ 808 - 812 ] ( MASAL )	-	_	_	_	[ 10 - 16 ] ( KLVYGTT ) [ 21 - 27 ] ( AYRPAML ) [ 29 - 35 ] ( MVAIAAV ) [ 36 - 42 ] ( CVCVALL )	_	_	_	_	_	_	[ 1 - 7 ] ( AYRPAML ) [ 9 - 15 ] ( MVAIAAV ) [ 16 - 22 ] ( CVCVALL )	_	_
AT3G60030	SPL12	-	[ 96 - 99 ] ( RLTL ) [ 470 - 473 ] ( RRLL )	-	[ 158 - 164 ] ( ALVGGIM ) [ 248 - 254 ] ( HLLKSLV ) [ 439 - 445 ] ( YIRPGCI ) [ 480 - 486 ] ( LWTDGWL ) [ 601 - 607 ] ( GLSSSFF ) [ 649 - 655 ] ( LLHRSEL ) [ 698 - 704 ] ( LFEEGTV ) [ 773 - 779 ] ( DVLDALT ) [ 860 - 866 ] ( QINQCKL ) [ 882 - 888 ] ( AYRPAML ) [ 890 - 896 ] ( MVAIAAV ) [ 897 - 903 ] ( CVCVALL )	[ 851 - 856 ] ( MDSSSL )	[ 245 - 249 ] ( LLSHL ) [ 602 - 606 ] ( LSSSF ) [ 807 - 811 ] ( LRGHF )	-	_	_	_	[ 21 - 27 ] ( AYRPAML ) [ 29 - 35 ] ( MVAIAAV ) [ 36 - 42 ] ( CVCVALL )	_	_	_	_	_	_	[ 1 - 7 ] ( AYRPAML ) [ 9 - 15 ] ( MVAIAAV ) [ 16 - 22 ] ( CVCVALL )	_	_
AT5G18830	SPL7	-	[ 414 - 417 ] ( RLIK )	-	[ 27 - 33 ] ( TYSSALW ) [ 96 - 102 ] ( RLICSNF ) [ 105 - 111 ] ( GMLPCSC ) [ 117 - 123 ] ( KLEDAEL ) [ 134 - 140 ] ( GVARCQV ) [ 160 - 166 ] ( CLRCATA ) [ 329 - 335 ] ( DWNPAEF ) [ 357 - 363 ] ( YIRPGCT ) [ 391 - 397 ] ( ILKPGKM ) [ 398 - 404 ] ( LFGRGSM ) [ 414 - 420 ] ( RLIKGGT ) [ 507 - 513 ] ( LFGPAFV ) [ 528 - 534 ] ( IIGDAAV ) [ 641 - 647 ] ( SLVHCTC ) [ 764 - 770 ] ( MFLIATF ) [ 773 - 779 …	[ 399 - 404 ] ( FGRGSM )	-	-	_	_	_	[ 22 - 28 ] ( MFLIATF ) [ 31 - 37 ] ( CFAVCAV )	_	_	_	_	_	_	[ 2 - 8 ] ( MFLIATF ) [ 11 - 17 ] ( CFAVCAV )	_	_
AT1G20980	SPL14	-	[ 798 - 801 ] ( RTLL )	-	[ 84 - 90 ] ( NLGSGLT ) [ 199 - 205 ] ( EVASGVV ) [ 225 - 231 ] ( ALLTALA ) [ 324 - 330 ] ( ILSQGGF ) [ 342 - 348 ] ( SYENGVT ) [ 542 - 548 ] ( YIRPGCV ) [ 555 - 561 ] ( AMSPAAW ) [ 583 - 589 ] ( FWR-RF ) [ 661 - 667 ] ( EVTRAVC ) [ 684 - 690 ] ( NVHPGFL ) [ 709 - 715 ] ( IIA-SI ) [ 775 - 781 ] ( DFSLARF ) [ 783 - 789 ] ( FLLVCSV ) [ 896 - 902 ] ( EIGLSSW ) [ 999 - 1005 ] ( MLAVATV ) [ 1006 - 101…	[ 710 - 715 ] ( IA-SI ) [ 1030 - 1035 ] ( LDYGSI )	-	-	_	_	_	[ 24 - 30 ] ( MLAVATV ) [ 31 - 37 ] ( CVCVCVF )	[ 55 - 60 ] ( LDYGSI )	_	_	_	_	_	[ 4 - 10 ] ( MLAVATV ) [ 11 - 17 ] ( CVCVCVF )	_	_
AT1G76580	SPL16	-	[ 663 - 666 ] ( RLTK ) [ 823 - 826 ] ( RAIK ) [ 828 - 831 ] ( RNTK )	-	[ 216 - 222 ] ( ALLTALV ) [ 316 - 322 ] ( FLSQGGF ) [ 539 - 545 ] ( FIRPGCV ) [ 552 - 558 ] ( AMSASAW ) [ 572 - 578 ] ( LVQDSEF ) [ 643 - 649 ] ( RLRCAHM ) [ 669 - 675 ] ( ELNVSSF ) [ 682 - 688 ] ( SVSLGRC ) [ 704 - 710 ] ( IIA-TI ) [ 775 - 781 ] ( FLLVCSV ) [ 849 - 855 ] ( IFLPSIA ) [ 874 - 880 ] ( DMIDALT ) [ 885 - 891 ] ( EIGLSCW ) [ 984 - 990 ] ( MLAVATV ) [ 991 - 997 ] ( CVCVCVF )	[ 644 - 649 ] ( LRCAHM ) [ 670 - 675 ] ( LNVSSF ) [ 903 - 908 ] ( FSYAAM ) [ 1015 - 1020 ] ( LDYGSI )	[ 298 - 302 ] ( LLAAL )	-	_	_	_	[ 26 - 32 ] ( MLAVATV ) [ 33 - 39 ] ( CVCVCVF )	[ 57 - 62 ] ( LDYGSI )	_	_	_	_	_	[ 6 - 12 ] ( MLAVATV ) [ 13 - 19 ] ( CVCVCVF )	_	_
AT1G42990	bZIP60	-	-	-	[ 179 - 185 ] ( CLRLGRM ) [ 219 - 225 ] ( LLLESLL )	[ 224 - 229 ] ( LLLGSL )	[ 225 - 229 ] ( LLGSL )	-	_	_	_	[ 22 - 28 ] ( LLLESLL )	[ 27 - 32 ] ( LLLGSL )	[ 28 - 32 ] ( LLGSL )	_	_	_	_	[ 2 - 8 ] ( LLLESLL )	[ 7 - 12 ] ( LLLGSL )	[ 8 - 12 ] ( LLGSL )
AT3G10800	bZIP28	[ 573 - 576 ] ( RRIL )	[ 573 - 576 ] ( RRIL )	-	[ 16 - 22 ] ( NLNPSMF ) [ 388 - 394 ] ( GISEGNI ) [ 451 - 457 ] ( LIIHSVL ) [ 486 - 492 ] ( ALSSALA ) [ 541 - 547 ] ( DIAPGAI ) [ 582 - 588 ] ( SLVASEL ) [ 616 - 622 ] ( SMVVSVL ) [ 627 - 633 ] ( EVVDSET ) [ 658 - 664 ] ( YVTYSCV )	[ 542 - 547 ] ( IAPGAI )	[ 432 - 436 ] ( LFASL ) [ 483 - 487 ] ( IPGAL )	-	_	_	_	_	_	_	_	_	_	_	_	_	_
AT2G40950	bZIP17	[ 627 - 630 ] ( RRIL )	[ 627 - 630 ] ( RRIL )	-	[ 115 - 121 ] ( TITTSGC ) [ 180 - 186 ] ( KVEEAAT ) [ 344 - 350 ] ( TLGTSKA ) [ 378 - 384 ] ( FLFGALA ) [ 388 - 394 ] ( NVNYGGI ) [ 486 - 492 ] ( LIINSIL ) [ 537 - 543 ] ( HLYRSKA ) [ 548 - 554 ] ( ALSSGSA ) [ 582 - 588 ] ( MFSSGMC ) [ 602 - 608 ] ( AIIPAAT ) [ 662 - 668 ] ( SMVVSVL ) [ 703 - 709 ] ( YVTYSCV )	[ 378 - 383 ] ( FLFGAL )	[ 379 - 383 ] ( LFGAL ) [ 394 - 398 ] ( ISGAF ) [ 467 - 471 ] ( LVASL )	-	_	_	_	[ 34 - 40 ] ( FLFGALA ) [ 44 - 50 ] ( NVNYGGI )	[ 34 - 39 ] ( FLFGAL )	[ 35 - 39 ] ( LFGAL ) [ 50 - 54 ] ( ISGAF )	_	_	_	_	[ 14 - 20 ] ( FLFGALA )	[ 14 - 19 ] ( FLFGAL )	[ 15 - 19 ] ( LFGAL )
AT3G56660	bZIP49	[ 526 - 529 ] ( RRIL )	[ 526 - 529 ] ( RRIL ) [ 554 - 557 ] ( RETK )	-	[ 105 - 111 ] ( LISTSSC ) [ 300 - 306 ] ( FLFGALV ) [ 387 - 393 ] ( LIIHSVL ) [ 464 - 470 ] ( TIANGKM ) [ 482 - 488 ] ( MFSSGMC ) [ 527 - 533 ] ( RILSGGL ) [ 561 - 567 ] ( SMVVSVL ) [ 602 - 608 ] ( YITYSCV )	[ 300 - 305 ] ( FLFGAL )	[ 301 - 305 ] ( LFGAL ) [ 368 - 372 ] ( LVASL )	-	_	_	_	[ 34 - 40 ] ( FLFGALV )	[ 34 - 39 ] ( FLFGAL )	[ 35 - 39 ] ( LFGAL )	_	_	_	_	[ 14 - 20 ] ( FLFGALV )	[ 14 - 19 ] ( FLFGAL )	[ 15 - 19 ] ( LFGAL )
AT1G51070	bHLH115	-	-	-	[ 55 - 61 ] ( LVFRCSC ) [ 68 - 74 ] ( LLHKSIL ) [ 110 - 116 ] ( FLCDADV ) [ 158 - 164 ] ( VLEPGRT ) [ 248 - 254 ] ( TLSQAQA )	[ 15 - 20 ] ( LIEGAF )	[ 16 - 20 ] ( IEGAF ) [ 193 - 197 ] ( LNSSL )	-	_	_	_	_	_	[ 23 - 27 ] ( LNSSL )	_	_	_	_	_	_	[ 3 - 7 ] ( LNSSL )
AT5G57150	bHLH035	-	[ 130 - 133 ] ( RDLL )	-	[ 12 - 18 ] ( YWEPSSF ) [ 167 - 173 ] ( TMVVSVT ) [ 181 - 187 ] ( MVKLCEV ) [ 194 - 200 ] ( KILTSNL ) [ 212 - 218 ] ( FIEVSIF )	[ 84 - 89 ] ( MDKASI )	-	-	_	_	_	[ 11 - 17 ] ( KILTSNL ) [ 29 - 35 ] ( FIEVSIF )	_	_	_	_	_	_	[ 9 - 15 ] ( FIEVSIF )	_	_
									_	_	_	[ 11 - 17 ] ( MVKLCEV ) [ 24 - 30 ] ( KILTSNL ) [ 56 - 62 ] ( LVFMSIF )	_	_	_	_	_	_	[ 4 - 10 ] ( KILTSNL )	_	_
									_	_	_	[ 32 - 38 ] ( LVFMSIF ) [ 54 - 60 ] ( KIILSLW )	_	_	_	_	_	_	[ 12 - 18 ] ( LVFMSIF )	_	_
AT3G11580	NGAL2	-	-	-	[ 28 - 34 ] ( LFEKSLT ) [ 90 - 96 ] ( KFRYSYW ) [ 175 - 181 ] ( QVHASTT ) [ 208 - 214 ] ( LIYMSDL ) [ 220 - 226 ] ( SFKICLF )	-	[ 198 - 202 ] ( FISSF ) [ 214 - 218 ] ( LYSSL )	-	_	_	_	[ 30 - 36 ] ( LIYMSDL ) [ 42 - 48 ] ( SFKICLF )	_	[ 20 - 24 ] ( FISSF ) [ 36 - 40 ] ( LYSSL )	_	_	_	_	[ 10 - 16 ] ( LIYMSDL )	_	[ 16 - 20 ] ( LYSSL )
AT5G09410	CAMTA1	-	[ 48 - 51 ] ( RSLL ) [ 1013 - 1016 ] ( RRLL )	-	[ 36 - 42 ] ( GFVDSLF ) [ 152 - 158 ] ( KLKVGSI ) [ 164 - 170 ] ( YYAHGEA ) [ 207 - 213 ] ( YLRPSWV ) [ 272 - 278 ] ( VLVQGIV ) [ 292 - 298 ] ( KLEIAMV ) [ 300 - 306 ] ( HLLLACV ) [ 318 - 324 ] ( KMQPSNT ) [ 488 - 494 ] ( VMVIGTF ) [ 519 - 525 ] ( ILVDGVL ) [ 546 - 552 ] ( RFACSEV ) [ 556 - 562 ] ( DFLSGST ) [ 762 - 768 ] ( FLAESSL ) [ 814 - 820 ] ( SLKDSLT ) [ 860 - 866 ] ( QLAVSFA ) [ 877 - 883…	[ 153 - 158 ] ( LKVGSI ) [ 709 - 714 ] ( LHWAAF ) [ 763 - 768 ] ( LAESSL )	[ 297 - 301 ] ( MVGHL ) [ 678 - 682 ] ( FVAAL )	-	_	_	_	[ 35 - 41 ] ( YLRPSWV )	_	_	_	_	_	_	_	_	_
AT5G33210	SRS8	-	-	-	[ 140 - 146 ] ( GICHCNV ) [ 152 - 158 ] ( CIYICLL ) [ 167 - 173 ] ( EMQAAFL )	-	[ 168 - 172 ] ( MQAAF )	-	_	_	_	[ 17 - 23 ] ( GICHCNV ) [ 29 - 35 ] ( CIYICLL ) [ 44 - 50 ] ( EMQAAFL )	_	[ 45 - 49 ] ( MQAAF )	_	_	_	_	[ 9 - 15 ] ( CIYICLL )	_	_
AT4G12850	FRF3	-	[ 100 - 103 ] ( RFIK )	-	[ 130 - 136 ] ( VFLICFA )	-	-	-	_	[ 5 - 8 ] ( RFIK )	_	[ 35 - 41 ] ( VFLICFA )	_	_	_	_	_	_	[ 15 - 21 ] ( VFLICFA )	_	_
AT5G44180	RLT2	-	[ 68 - 71 ] ( RRLK ) [ 392 - 395 ] ( RYLK ) [ 747 - 750 ] ( RDTK )	-	[ 142 - 148 ] ( GYVEAQL ) [ 192 - 198 ] ( IYVRSDV ) [ 242 - 248 ] ( VMRVSAV ) [ 460 - 466 ] ( LMEVAAL ) [ 599 - 605 ] ( VVEGAYA ) [ 664 - 670 ] ( NLRKGVA ) [ 692 - 698 ] ( RLTPGTV ) [ 722 - 728 ] ( KIQKSGL ) [ 730 - 736 ] ( DLTTSRT ) [ 786 - 792 ] ( AFKSGIT ) [ 839 - 845 ] ( LLENGKL ) [ 879 - 885 ] ( SLEDAVA ) [ 901 - 907 ] ( QWVQGLV ) [ 943 - 949 ] ( RLEVASA ) [ 1105 - 1111 ] ( ELQDGRW ) [ 1165 …	[ 166 - 171 ] ( LPPGAF ) [ 461 - 466 ] ( MEVAAL ) [ 1180 - 1185 ] ( LQEGAL )	[ 1158 - 1162 ] ( LEAAL ) [ 1213 - 1217 ] ( FDSSI )	-	_	_	_	_	_	_	_	_	_	_	_	_	_
AT2G32930	ZFN2	-	-	-	[ 53 - 59 ] ( FLRTGQC ) [ 138 - 144 ] ( YMQTGLC ) [ 167 - 173 ] ( AYAMSSF ) [ 270 - 276 ] ( FMNTGTC ) [ 343 - 349 ] ( GLAMSSL )	[ 344 - 349 ] ( LAMSSL )	-	-	_	_	_	_	_	_	_	_	_	_	_	_	_
AT3G04930		-	[ 196 - 199 ] ( RRLK )	-	[ 149 - 155 ] ( ELLRGFL ) [ 289 - 295 ] ( TMSSSSV ) [ 327 - 333 ] ( NLNEAAA ) [ 358 - 364 ] ( EMMNGTT ) [ 365 - 371 ] ( SMMMAAM )	[ 366 - 371 ] ( MMMAAM )	[ 367 - 371 ] ( MMAAM )	-	_	_	_	[ 6 - 12 ] ( EMMNGTT ) [ 13 - 19 ] ( SMMMAAM )	[ 14 - 19 ] ( MMMAAM )	[ 15 - 19 ] ( MMAAM )	_	_	_	_	_	_	_
AT4G16150	CAMTA5	-	[ 570 - 573 ] ( RNTK )	-	[ 8 - 14 ] ( KLIGSEI ) [ 122 - 128 ] ( FVRRCYW ) [ 158 - 164 ] ( SYSSSIT ) [ 215 - 221 ] ( LLVPADI ) [ 377 - 383 ] ( DVSPAWA ) [ 391 - 397 ] ( ILVTGFF ) [ 403 - 409 ] ( HLGRSNL ) [ 426 - 432 ] ( GVYRCFL ) [ 485 - 491 ] ( QVRLAHL ) [ 500 - 506 ] ( SVLTSKI ) [ 523 - 529 ] ( HLLNSWA ) [ 582 - 588 ] ( VIHLCAV ) [ 626 - 632 ] ( KMVAALL ) [ 647 - 653 ] ( EFLGGCT ) [ 740 - 746 ] ( KVRSSAV ) [ 823 - 829 …	-	[ 627 - 631 ] ( MVAAL ) [ 730 - 734 ] ( IQGAF ) [ 758 - 762 ] ( IIAAM ) [ 806 - 810 ] ( IQAAF )	-	_	[ 11 - 14 ] ( RNTK )	_	[ 23 - 29 ] ( VIHLCAV )	_	_	_	_	_	_	[ 3 - 9 ] ( VIHLCAV )	_	_
AT5G14280	GPL2	-	[ 117 - 120 ] ( RKLK )	-	[ 72 - 78 ] ( SILKGLV ) [ 97 - 103 ] ( CYVKGSI ) [ 104 - 110 ] ( HVKVSKC ) [ 146 - 152 ] ( AFGYSMM ) [ 160 - 166 ] ( EYTNGVM ) [ 319 - 325 ] ( SINIGEI ) [ 340 - 346 ] ( IYLIAYF ) [ 388 - 394 ] ( SFASANT ) [ 402 - 408 ] ( DFSVAYF ) [ 435 - 441 ] ( VFLTCRF ) [ 442 - 448 ] ( LVFHGAC ) [ 453 - 459 ] ( LLILAEV ) [ 466 - 472 ] ( AWTLAGA ) [ 498 - 504 ] ( SIVRGVL ) [ 515 - 521 ] ( FYARGGA ) [ 534 - 540 …	-	-	-	_	_	_	[ 12 - 18 ] ( SINIGEI ) [ 33 - 39 ] ( IYLIAYF )	_	_	_	_	_	_	[ 13 - 19 ] ( IYLIAYF )	_	_
AT4G02560	LD	-	[ 69 - 72 ] ( RDLL ) [ 305 - 308 ] ( RWTK )	-	[ 26 - 32 ] ( VLFHSQI ) [ 37 - 43 ] ( DVVVAQC ) [ 54 - 60 ] ( EMAAGAL ) [ 78 - 84 ] ( KYLQAVF ) [ 103 - 109 ] ( GITVAQV ) [ 130 - 136 ] ( KVVMSNT ) [ 170 - 176 ] ( SWGEGET ) [ 222 - 228 ] ( QIQDASV ) [ 232 - 238 ] ( FLSKGGV ) [ 289 - 295 ] ( FYRISDI ) [ 333 - 339 ] ( LLKQSIA ) [ 433 - 439 ] ( DIQKAKM ) [ 457 - 463 ] ( AIGDSKI ) [ 674 - 680 ] ( RIAAGAA ) [ 694 - 700 ] ( ELLAALL ) [ 704 - 710 ] ( D…	[ 55 - 60 ] ( MAAGAL ) [ 792 - 797 ] ( LRVGSM )	[ 454 - 458 ] ( LPSAI ) [ 695 - 699 ] ( LLAAL )	-	_	_	_	[ 20 - 26 ] ( QIQDASV ) [ 30 - 36 ] ( FLSKGGV )	_	_	_	_	_	_	[ 10 - 16 ] ( FLSKGGV )	_	_
AT5G63280		-	[ 260 - 263 ] ( RIIK )	-	[ 39 - 45 ] ( EVEVS- ) [ 104 - 110 ] ( EWKCGYC ) [ 172 - 178 ] ( HLCESVA ) [ 200 - 206 ] ( QFCDAHT ) [ 226 - 232 ] ( YLAISIL )	-	[ 143 - 147 ] ( LCGAL )	-	_	[ 57 - 60 ] ( RIIK )	_	[ 23 - 29 ] ( YLAISIL )	_	_	_	_	_	_	[ 3 - 9 ] ( YLAISIL )	_	_
AT5G05660	NFXL2	-	-	-	[ 47 - 53 ] ( DLSNSIF ) [ 125 - 131 ] ( DLQAARA ) [ 154 - 160 ] ( SYQKSKI ) [ 216 - 222 ] ( KLVKAKC ) [ 237 - 243 ] ( QFSCGDV ) [ 246 - 252 ] ( RVLDCNI ) [ 271 - 277 ] ( AVYKCSC ) [ 289 - 295 ] ( RVFRCEA ) [ 371 - 377 ] ( CLETCRI ) [ 457 - 463 ] ( MVTISCA ) [ 618 - 624 ] ( DIRSSSL ) [ 732 - 738 ] ( VVVRCKC ) [ 768 - 774 ] ( QFGVGLL ) [ 785 - 791 ] ( QVAESVL ) [ 843 - 849 ] ( VMLVAML )	[ 619 - 624 ] ( IRSSSL )	-	-	_	_	_	[ 23 - 29 ] ( VMLVAML )	_	_	_	_	_	_	[ 3 - 9 ] ( VMLVAML )	_	_
AT5G45420	MAMYB	-	-	-	[ 40 - 46 ] ( SVSISLI ) [ 47 - 53 ] ( ILSLSFF ) [ 80 - 86 ] ( SLTGGKI ) [ 87 - 93 ] ( RVGYGQI ) [ 300 - 306 ] ( GFRSSKT )	[ 76 - 81 ] ( FAPSSL )	-	-	_	_	_	[ 25 - 31 ] ( SVSISLI ) [ 32 - 38 ] ( ILSLSFF )	_	_	_	_	_	_	[ 5 - 11 ] ( SVSISLI ) [ 12 - 18 ] ( ILSLSFF )	_	_
AT5G45420		-	-	-	[ 40 - 46 ] ( SVSISLI ) [ 47 - 53 ] ( ILSLSFF ) [ 80 - 86 ] ( SLTGGKI ) [ 87 - 93 ] ( RVGYGQI ) [ 300 - 306 ] ( GFRSSKT )	[ 76 - 81 ] ( FAPSSL )	-	-	_	_	_	[ 6 - 12 ] ( ILSLSFF ) [ 39 - 45 ] ( SLTGGKI ) [ 46 - 52 ] ( RVGYGQI )	[ 35 - 40 ] ( FAPSSL )	_	_	_	_	_	_	[ 15 - 20 ] ( FAPSSL )	_
AT3G01140	NOK	-	[ 158 - 161 ] ( RLIK )	-	[ 27 - 33 ] ( SIYQSDA ) [ 107 - 113 ] ( DIKRGKF ) [ 194 - 200 ] ( QWESARL ) [ 223 - 229 ] ( NLNKSAA ) [ 325 - 331 ] ( GIGEGFT )	-	-	-	_	_	_	[ 17 - 23 ] ( SIYQSDA )	_	_	_	_	_	_	_	_	_
AT2G13960		-	-	-	[ 5 - 11 ] ( DWKDCAL ) [ 16 - 22 ] ( ELILGFC ) [ 102 - 108 ] ( SFSCSET )	-	-	-	_	_	_	[ 5 - 11 ] ( DWKDCAL ) [ 16 - 22 ] ( ELILGFC )	_	_	_	_	_	_	[ 7 - 13 ] ( ELILGFC )	_	_
AT2G31280	LHL2	-	[ 32 - 35 ] ( REIL ) [ 557 - 560 ] ( RTIK )	-	[ 33 - 39 ] ( EILKSFC ) [ 83 - 89 ] ( GLAVAKM ) [ 95 - 101 ] ( SLGEGIV ) [ 132 - 138 ] ( AVGPCGV ) [ 171 - 177 ] ( DVEESNI ) [ 211 - 217 ] ( EVVQGST ) [ 352 - 358 ] ( LISSGYT ) [ 396 - 402 ] ( DMSHSQL ) [ 410 - 416 ] ( NLLDAVV ) [ 589 - 595 ] ( GMQGSSC ) [ 602 - 608 ] ( HLQVSSI ) [ 632 - 638 ] ( KFCECVL ) [ 641 - 647 ] ( FLGIGQM ) [ 655 - 661 ] ( FLEIANV ) [ 668 - 674 ] ( VILRGFT )	[ 603 - 608 ] ( LQVSSI )	[ 368 - 372 ] ( LGSAF ) [ 460 - 464 ] ( INSAM ) [ 481 - 485 ] ( ICGAF )	-	_	_	_	[ 29 - 35 ] ( AVGPCGV )	_	_	_	_	_	_	[ 9 - 15 ] ( AVGPCGV )	_	_
AT4G38070	bHLH131	-	[ 303 - 306 ] ( RQTL ) [ 328 - 331 ] ( RELL ) [ 606 - 609 ] ( RVLL ) [ 887 - 890 ] ( RQIL ) [ 977 - 980 ] ( RNLL ) [ 1061 - 1064 ] ( RKLL ) [ 1372 - 1375 ] ( RTIL )	-	[ 42 - 48 ] ( EIREARL ) [ 132 - 138 ] ( NVYRAEI ) [ 144 - 150 ] ( LLAVAET ) [ 247 - 253 ] ( QMCNGAL ) [ 264 - 270 ] ( EIQVSEF ) [ 273 - 279 ] ( KYEDAFA ) [ 296 - 302 ] ( DWEVAEL ) [ 307 - 313 ] ( SMKDAYF ) [ 317 - 323 ] ( KYENGKL ) [ 336 - 342 ] ( ELQEATI ) [ 431 - 437 ] ( FLVLSRT ) [ 476 - 482 ] ( ALAKAQM ) [ 547 - 553 ] ( LLQVCDA ) [ 632 - 638 ] ( DIAYAKL ) [ 706 - 712 ] ( EIANSEL ) [ 749 - 755…	[ 248 - 253 ] ( MCNGAL ) [ 1176 - 1181 ] ( LAISAF )	[ 330 - 334 ] ( LLGSL ) [ 856 - 860 ] ( LEGSL )	-	_	_	_	[ 28 - 34 ] ( LLSPSLC ) [ 66 - 72 ] ( FLVLCVM )	_	_	_	_	_	_	[ 8 - 14 ] ( LLSPSLC ) [ 46 - 52 ] ( FLVLCVM )	_	_
AT2G29660		-	[ 185 - 188 ] ( RILK )	-	[ 14 - 20 ] ( FFSLCFL ) [ 52 - 58 ] ( SLSSSWT ) [ 62 - 68 ] ( RVFLSTT ) [ 166 - 172 ] ( IIFKSGW ) [ 204 - 210 ] ( EFVKAKA ) [ 234 - 240 ] ( RFYCSTF ) [ 262 - 268 ] ( GIIGSGF ) [ 300 - 306 ] ( NVKRAML ) [ 309 - 315 ] ( RVVAGRV ) [ 362 - 368 ] ( AVLPCFV )	-	-	-	_	_	_	[ 14 - 20 ] ( FFSLCFL )	_	_	_	_	_	_	[ 8 - 14 ] ( FFSLCFL )	_	_
AT3G20880	WIP4	-	[ 319 - 322 ] ( RPLK ) [ 378 - 381 ] ( RSLK )	-	[ 20 - 26 ] ( TLIHSYT ) [ 45 - 51 ] ( HLEISCL ) [ 55 - 61 ] ( FFSLSSL ) [ 71 - 77 ] ( IFRNGYV ) [ 386 - 392 ] ( AFGNGHV )	[ 56 - 61 ] ( FSLSSL )	-	-	_	_	_	[ 23 - 29 ] ( HLEISCL ) [ 33 - 39 ] ( FFSLSSL ) [ 49 - 55 ] ( IFRNGYV )	[ 34 - 39 ] ( FSLSSL )	_	_	_	_	_	[ 3 - 9 ] ( HLEISCL ) [ 13 - 19 ] ( FFSLSSL )	[ 14 - 19 ] ( FSLSSL )	_
AT4G38340	NLP3	-	[ 37 - 40 ] ( RIIL ) [ 132 - 135 ] ( RELL ) [ 228 - 231 ] ( RATL ) [ 491 - 494 ] ( RKTK ) [ 541 - 544 ] ( RKIK )	-	[ 37 - 43 ] ( RIILSYL ) [ 51 - 57 ] ( HITYSLC ) [ 170 - 176 ] ( LYRDASA ) [ 273 - 279 ] ( DLRTSQT ) [ 280 - 286 ] ( SIVPASL ) [ 302 - 308 ] ( SILQGIC ) [ 331 - 337 ] ( LISASYA ) [ 394 - 400 ] ( DLHAALA ) [ 457 - 463 ] ( EVRDAAT ) [ 566 - 572 ] ( SLHLASF ) [ 639 - 645 ] ( LLTLSSM ) [ 679 - 685 ] ( MFGDSML ) [ 710 - 716 ] ( DVLRSNF ) [ 728 - 734 ] ( VLLTCDA ) [ 742 - 748 ] ( VYKSSSL )	[ 281 - 286 ] ( IVPASL ) [ 567 - 572 ] ( LHLASF ) [ 640 - 645 ] ( LTLSSM )	[ 395 - 399 ] ( LHAAL ) [ 508 - 512 ] ( FAGSL ) [ 572 - 576 ] ( FYSSF )	-	_	[ 16 - 19 ] ( RIIL )	_	[ 16 - 22 ] ( RIILSYL ) [ 30 - 36 ] ( HITYSLC )	_	_	_	_	_	_	[ 10 - 16 ] ( HITYSLC )	_	_
AT3G47870	SCP	-	-	-	[ 18 - 24 ] ( LLLIALI ) [ 96 - 102 ] ( IIFQSYV ) [ 215 - 221 ] ( TYSCSEV )	-	[ 197 - 201 ] ( FFSSL )	-	_	_	_	[ 18 - 24 ] ( LLLIALI )	_	_	_	_	_	_	[ 4 - 10 ] ( LLLIALI )	_	_
AT1G32540	LOL1	-	[ 74 - 77 ] ( RNLL )	-	[ 8 - 14 ] ( IFSDSQF ) [ 31 - 37 ] ( HLFISHV ) [ 67 - 73 ] ( QLVCSGC ) [ 85 - 91 ] ( SVCCAVC ) [ 106 - 112 ] ( QLVCGGC ) [ 117 - 123 ] ( MYIRGAT ) [ 124 - 130 ] ( SVQCSCC ) [ 144 - 150 ] ( HVNCGNC ) [ 162 - 168 ] ( SVKCAVC )	-	-	-	_	_	_	[ 4 - 10 ] ( IFSDSQF ) [ 27 - 33 ] ( HLFISHV )	_	_	_	_	_	_	[ 7 - 13 ] ( HLFISHV )	_	_
AT3G55370	OBP3	-	-	-	[ 25 - 31 ] ( FFSTSRL ) [ 41 - 47 ] ( NLFSCLL ) [ 54 - 60 ] ( VFLTGLI ) [ 105 - 111 ] ( MVERARI ) [ 233 - 239 ] ( DYNSSNT ) [ 285 - 291 ] ( LVQSS- )	[ 1 - 6 ] ( MVFSSL ) [ 116 - 121 ] ( LPEAAL )	-	-	_	_	_	[ 4 - 10 ] ( FFSTSRL ) [ 20 - 26 ] ( NLFSCLL ) [ 33 - 39 ] ( VFLTGLI )	_	_	_	_	_	_	[ 4 - 10 ] ( CLLQGLM ) [ 13 - 19 ] ( VFLTGLI )	_	_
AT5G10510	AIL6	-	-	-	[ 69 - 75 ] ( SMADSTI ) [ 188 - 194 ] ( GFHGGST ) [ 247 - 253 ] ( AVETSDC ) [ 267 - 273 ] ( SIYRGVT ) [ 301 - 307 ] ( QVFYSFF ) [ 389 - 395 ] ( SIYRGVT ) [ 415 - 421 ] ( DLYLGTF ) [ 456 - 462 ] ( AIMKSAL ) [ 529 - 535 ] ( QIIPCGI )	[ 457 - 462 ] ( IMKSAL ) [ 537 - 542 ] ( FEAAAL )	[ 148 - 152 ] ( FQSAF ) [ 373 - 377 ] ( FIASL ) [ 458 - 462 ] ( MKSAL )	-	_	_	_	[ 20 - 26 ] ( QVFYSFF )	_	_	_	_	_	_	[ 5 - 11 ] ( FFGMCYL )	_	_
AT4G37180	HHO5	-	-	-	[ 77 - 83 ] ( IVFLCVA ) [ 313 - 319 ] ( LVARGLF )	-	-	-	_	_	_	[ 33 - 39 ] ( IVFLCVA )	_	_	_	_	_	_	[ 13 - 19 ] ( IVFLCVA )	_	_
AT5G25475		-	[ 219 - 222 ] ( RYLL )	-	[ 22 - 28 ] ( SLSPGQT ) [ 62 - 68 ] ( LLNVSIV ) [ 69 - 75 ] ( LLISGFI ) [ 228 - 234 ] ( YFVQAVT ) [ 297 - 303 ] ( NIGDSVV )	-	-	-	_	_	_	[ 30 - 36 ] ( LLNVSIV ) [ 37 - 43 ] ( LLISGFI )	_	_	_	_	_	_	[ 10 - 16 ] ( LLNVSIV ) [ 17 - 23 ] ( LLISGFI )	_	_
AT4G37730	bZIP7	[ 273 - 276 ] ( RRIL )	[ 273 - 276 ] ( RRIL )	-	[ 56 - 62 ] ( AIMLSTA ) [ 78 - 84 ] ( GFQTGFT ) [ 109 - 115 ] ( CYGESDT ) [ 266 - 272 ] ( RLRLSEM )	-	-	-	_	_	_	[ 38 - 44 ] ( AIMLSTA )	_	_	_	_	_	_	_	_	_

## Sheet: Supp Table S5
Supplementary Table S5 | Overview of helix breaking motifs in the TMD of the atMB-TFs. Indicated are the amino acid positions within the TMD domain.
AGI code	Name	GA	AG	PxxP	PxxN	NxxP	GxxN	NxxG	NP	PN
AT3G44290	NTL5
AT5G04410	NTL11
AT3G10500	NTL4
AT1G32870	NTL1	[ 9 - 10 ] ( GA )
AT1G34180	NTL3	[ 8 - 9 ] ( GA )
AT1G34190	NTL7	[ 8 - 9 ] ( GA )
AT3G49530	NTL6
AT2G27300	NTL8
AT4G35580	NTL9
AT4G01540	NTM1
AT1G33060	NTL2
AT1G01010	NTL10
AT5G22290	NTL14
AT1G65910	ANAC028
AT2G47070	SPL1
AT3G60030	SPL12
AT5G18830	SPL7
AT1G20980	SPL14
AT1G76580	SPL16
AT1G42990	bZIP60
AT3G10800	bZIP28
AT2G40950	bZIP17	[ 17 - 18 ] ( GA )
AT3G56660	bZIP49	[ 17 - 18 ] ( GA )
AT1G51070	bHLH115
AT5G57150	bHLH035
										[ 3 - 4 ] ( PN )
AT3G11580	NGAL2
AT5G09410	CAMTA1
AT5G33210	SRS8
AT4G12850	FRF3
AT5G44180	RLT2
AT2G32930	ZFN2
AT3G04930
AT4G16150	CAMTA5
AT5G14280	GPL2			[ 1 - 4 ] ( PDLP )
AT4G02560	LD
AT5G63280
AT5G05660	NFXL2
AT5G45420	MAMYB
AT5G45420				[ 14 - 17 ] ( PFAP )
AT3G01140	NOK
AT2G13960							[ 11 - 14 ] ( GFCN )
AT2G31280	LHL2
AT4G38070	bHLH131
AT2G29660
AT3G20880	WIP4
AT4G38340	NLP3
AT3G47870	SCP	[ 21 - 22 ] ( GA )
AT1G32540	LOL1
AT3G55370	OBP3
AT5G10510	AIL6
AT4G37180	HHO5
AT5G25475					[ 9 - 12 ] ( PLLN )
AT4G37730	bZIP7

## Sheet: Supp Table S6
Supplementary Table S6 | Overview of the Gene Ontology-Biological Process (GO-BP) terms enriched among the target genes per atMB-TF (De Clercq et al., 2021)
AGI code	atMB-TF	GO-BP term	GO-BP description	Q-value	fold change
AT5G10510	AIL6	GO:0009725	response to hormone	6.2e-09	1.59667
AT5G10510	AIL6	GO:0072330	monocarboxylic acid biosynthetic process	0.000118788	2.37435
AT5G10510	AIL6	GO:0001101	response to acid chemical	3.06e-08	1.65995
AT5G10510	AIL6	GO:0097305	response to alcohol	0.000601421	1.66913
AT5G10510	AIL6	GO:0042221	response to chemical	1.64e-07	1.3805
AT5G10510	AIL6	GO:0042493	response to drug	0.000194273	1.74855
AT5G10510	AIL6	GO:0009719	response to endogenous stimulus	5.16e-09	1.59755
AT5G10510	AIL6	GO:0009605	response to external stimulus	0.000546277	1.38948
AT5G10510	AIL6	GO:0033993	response to lipid	7.96e-05	1.6406
AT5G10510	AIL6	GO:0014070	response to organic cyclic compound	0.000185024	1.89705
AT5G10510	AIL6	GO:0010033	response to organic substance	1.91e-10	1.57951
AT5G10510	AIL6	GO:1901700	response to oxygen-containing compound	8.03e-09	1.58267
AT5G10510	AIL6	GO:0006950	response to stress	5.31e-07	1.36376
AT5G10510	AIL6	GO:0006952	defense response	8.53e-08	1.7642
AT5G10510	AIL6	GO:0098542	defense response to other organism	2.67e-05	1.69094
AT5G10510	AIL6	GO:0006955	immune response	0.000175494	1.91545
AT5G10510	AIL6	GO:0002376	immune system process	0.000230021	1.85404
AT5G10510	AIL6	GO:0045087	innate immune response	0.00020211	1.91885
AT5G10510	AIL6	GO:0031347	regulation of defense response	0.000313197	2.18868
AT5G10510	AIL6	GO:0009617	response to bacterium	0.000938036	1.71624
AT5G10510	AIL6	GO:0009607	response to biotic stimulus	7.25e-05	1.53539
AT5G10510	AIL6	GO:0043207	response to external biotic stimulus	6.96e-05	1.53691
AT5G10510	AIL6	GO:0051707	response to other organism	6.96e-05	1.53691
AT5G10510	AIL6	GO:0009611	response to wounding	2.89e-05	2.47073
AT5G10510	AIL6	GO:0009737	response to abscisic acid	0.000495969	1.68138
AT5G10510	AIL6	GO:0009753	response to jasmonic acid	5.38e-06	2.44116
AT5G10510	AIL6	GO:0042436	indole-containing compound catabolic process	0.000759336	10.0698
AT1G65910	ANAC028	GO:0009415	response to water	0.000237521	2.07725
AT1G65910	ANAC028	GO:0009725	response to hormone	0.000921304	1.41643
AT1G65910	ANAC028	GO:0001101	response to acid chemical	2.45e-06	1.66372
AT1G65910	ANAC028	GO:0042221	response to chemical	9.51e-05	1.33968
AT1G65910	ANAC028	GO:0009719	response to endogenous stimulus	0.000757351	1.42118
AT1G65910	ANAC028	GO:1901700	response to oxygen-containing compound	3.69e-05	1.49964
AT1G65910	ANAC028	GO:0009414	response to water deprivation	0.000166998	2.11286
AT2G29660	AT2G29660	GO:0065008	regulation of biological quality	0.000376051	2.1989
AT2G29660	AT2G29660	GO:0034329	cell junction assembly	1.45e-06	39.5358
AT2G29660	AT2G29660	GO:0034330	cell junction organization	3.65e-05	23.7215
AT2G29660	AT2G29660	GO:0007043	cell-cell junction assembly	2.97e-07	47.4429
AT2G29660	AT2G29660	GO:0045216	cell-cell junction organization	2.02e-05	26.3572
AT2G29660	AT2G29660	GO:0042446	hormone biosynthetic process	4.41e-05	4.50407
AT2G29660	AT2G29660	GO:0042445	hormone metabolic process	0.000579615	3.34399
AT2G29660	AT2G29660	GO:0010817	regulation of hormone levels	0.000347515	2.97448
AT2G29660	AT2G29660	GO:0048364	root development	0.000931687	2.34955
AT2G29660	AT2G29660	GO:0022622	root system development	0.000982613	2.34064
AT3G04930	AT3G04930	GO:1902586	multi-organism intercellular transport	0.000870659	192.407
AT3G04930	AT3G04930	GO:0046740	transport of virus in host, cell to cell	0.000870659	192.407
AT5G63280	AT5G63280	GO:0009416	response to light stimulus	0.000194161	3.24738
AT5G63280	AT5G63280	GO:0009314	response to radiation	0.000263221	3.1649
AT5G63280	AT5G63280	GO:0009611	response to wounding	6.89e-05	6.77933
AT5G63280	AT5G63280	GO:0009718	anthocyanin-containing compound biosynthetic process	0.000161913	19.341
AT5G63280	AT5G63280	GO:0046283	anthocyanin-containing compound metabolic process	6.94e-05	15.7823
AT5G63280	AT5G63280	GO:0009813	flavonoid biosynthetic process	2.11e-05	14.3849
AT5G63280	AT5G63280	GO:0009812	flavonoid metabolic process	9.87e-05	11.092
AT5G63280	AT5G63280	GO:0046148	pigment biosynthetic process	0.000703546	7.80197
AT5G63280	AT5G63280	GO:0044550	secondary metabolite biosynthetic process	0.000459347	6.96789
AT5G57150	bHLH035	GO:0071229	cellular response to acid chemical	1.1e-06	1.70639
AT5G57150	bHLH035	GO:0070887	cellular response to chemical stimulus	1.21e-06	1.45981
AT5G57150	bHLH035	GO:0071495	cellular response to endogenous stimulus	1.54e-06	1.54123
AT5G57150	bHLH035	GO:0071310	cellular response to organic substance	2.43e-05	1.44224
AT5G57150	bHLH035	GO:1901701	cellular response to oxygen-containing compound	4.12e-05	1.51126
AT5G57150	bHLH035	GO:0051716	cellular response to stimulus	6.25e-06	1.30044
AT5G57150	bHLH035	GO:0009415	response to water	3.65e-14	2.16331
AT5G57150	bHLH035	GO:0032870	cellular response to hormone stimulus	1.88e-06	1.54141
AT5G57150	bHLH035	GO:0071395	cellular response to jasmonic acid stimulus	0.000376433	2.26511
AT5G57150	bHLH035	GO:0009755	hormone-mediated signaling pathway	0.000129049	1.49953
AT5G57150	bHLH035	GO:0009725	response to hormone	3.95e-24	1.66294
AT5G57150	bHLH035	GO:0019438	aromatic compound biosynthetic process	0.0004075	1.25958
AT5G57150	bHLH035	GO:1901362	organic cyclic compound biosynthetic process	8.94e-05	1.2751
AT5G57150	bHLH035	GO:0001101	response to acid chemical	6.91e-31	1.87376
AT5G57150	bHLH035	GO:0097305	response to alcohol	5.33e-12	1.82865
AT5G57150	bHLH035	GO:0046677	response to antibiotic	0.000116502	1.66833
AT5G57150	bHLH035	GO:0042221	response to chemical	2.43e-31	1.53254
AT5G57150	bHLH035	GO:0042493	response to drug	9.93e-09	1.71906
AT5G57150	bHLH035	GO:0009719	response to endogenous stimulus	2.63e-24	1.66324
AT5G57150	bHLH035	GO:0009605	response to external stimulus	3.91e-14	1.52366
AT5G57150	bHLH035	GO:0010035	response to inorganic substance	2.08e-13	1.65511
AT5G57150	bHLH035	GO:0033993	response to lipid	3.84e-12	1.70278
AT5G57150	bHLH035	GO:1901698	response to nitrogen compound	2.62e-05	1.74901
AT5G57150	bHLH035	GO:0010033	response to organic substance	5.43e-25	1.60216
AT5G57150	bHLH035	GO:0010243	response to organonitrogen compound	1.05e-06	2.12468
AT5G57150	bHLH035	GO:1901700	response to oxygen-containing compound	4e-32	1.7581
AT5G57150	bHLH035	GO:0006950	response to stress	5.98e-35	1.56011
AT5G57150	bHLH035	GO:0006790	sulfur compound metabolic process	0.000168015	1.75564
AT5G57150	bHLH035	GO:0010106	cellular response to iron ion starvation	0.000265631	6.87624
AT5G57150	bHLH035	GO:0009628	response to abiotic stimulus	4.35e-26	1.56928
AT5G57150	bHLH035	GO:0009409	response to cold	1.07e-08	1.84312
AT5G57150	bHLH035	GO:0009416	response to light stimulus	0.000311455	1.38657
AT5G57150	bHLH035	GO:0006970	response to osmotic stress	3.47e-15	1.86076
AT5G57150	bHLH035	GO:0009314	response to radiation	0.000696034	1.36054
AT5G57150	bHLH035	GO:0009651	response to salt stress	6.74e-15	1.91613
AT5G57150	bHLH035	GO:0009266	response to temperature stimulus	1.32e-06	1.58682
AT5G57150	bHLH035	GO:0009414	response to water deprivation	9.96e-15	2.2004
AT5G57150	bHLH035	GO:0006952	defense response	5.68e-09	1.53494
AT5G57150	bHLH035	GO:0042742	defense response to bacterium	1.3e-07	1.79699
AT5G57150	bHLH035	GO:0050832	defense response to fungus	0.000966949	1.61794
AT5G57150	bHLH035	GO:0098542	defense response to other organism	3.9e-09	1.61117
AT5G57150	bHLH035	GO:0051704	multi-organism process	1.37e-06	1.33798
AT5G57150	bHLH035	GO:0009617	response to bacterium	1.17e-08	1.76391
AT5G57150	bHLH035	GO:0009607	response to biotic stimulus	6.29e-12	1.57949
AT5G57150	bHLH035	GO:0010200	response to chitin	1.71e-08	2.51445
AT5G57150	bHLH035	GO:0043207	response to external biotic stimulus	5.66e-12	1.58106
AT5G57150	bHLH035	GO:0009620	response to fungus	7.48e-05	1.62016
AT5G57150	bHLH035	GO:0051707	response to other organism	5.66e-12	1.58106
AT5G57150	bHLH035	GO:0009611	response to wounding	8.85e-12	2.48112
AT5G57150	bHLH035	GO:0007154	cell communication	0.000131311	1.32962
AT5G57150	bHLH035	GO:0009695	jasmonic acid biosynthetic process	3.21e-05	3.82013
AT5G57150	bHLH035	GO:0009867	jasmonic acid mediated signaling pathway	0.000411043	2.29208
AT5G57150	bHLH035	GO:0009694	jasmonic acid metabolic process	2.56e-05	3.54231
AT5G57150	bHLH035	GO:0009737	response to abscisic acid	2.93e-12	1.84208
AT5G57150	bHLH035	GO:0009723	response to ethylene	1.36e-06	2.04898
AT5G57150	bHLH035	GO:0009753	response to jasmonic acid	6.91e-15	2.53022
AT5G57150	bHLH035	GO:0009751	response to salicylic acid	5.27e-05	1.8464
AT5G57150	bHLH035	GO:0019760	glucosinolate metabolic process	4.76e-06	2.42306
AT5G57150	bHLH035	GO:0019757	glycosinolate metabolic process	4.76e-06	2.42306
AT5G57150	bHLH035	GO:1901657	glycosyl compound metabolic process	2.25e-05	2.2004
AT5G57150	bHLH035	GO:0042343	indole glucosinolate metabolic process	0.000185055	4.58416
AT5G57150	bHLH035	GO:0009809	lignin biosynthetic process	0.000623362	2.7505
AT5G57150	bHLH035	GO:0009808	lignin metabolic process	2.44e-05	2.84534
AT5G57150	bHLH035	GO:0009699	phenylpropanoid biosynthetic process	2.45e-06	2.68341
AT5G57150	bHLH035	GO:0009698	phenylpropanoid metabolic process	1.18e-06	2.48309
AT5G57150	bHLH035	GO:0019748	secondary metabolic process	5.77e-13	2.23013
AT5G57150	bHLH035	GO:0044550	secondary metabolite biosynthetic process	1.93e-09	2.50459
AT5G57150	bHLH035	GO:0016143	S-glycoside metabolic process	4.76e-06	2.42306
AT1G51070	bHLH115	GO:0070887	cellular response to chemical stimulus	0.000554076	1.38544
AT1G51070	bHLH115	GO:0071495	cellular response to endogenous stimulus	0.000560224	1.45738
AT1G51070	bHLH115	GO:0009415	response to water	6.45e-08	1.96486
AT1G51070	bHLH115	GO:0097659	nucleic acid-templated transcription	7.31e-05	1.38459
AT1G51070	bHLH115	GO:2001141	regulation of RNA biosynthetic process	2.84e-05	1.40951
AT1G51070	bHLH115	GO:0051252	regulation of RNA metabolic process	5.73e-05	1.38757
AT1G51070	bHLH115	GO:0032870	cellular response to hormone stimulus	0.000328104	1.47824
AT1G51070	bHLH115	GO:0009725	response to hormone	2.52e-14	1.57423
AT1G51070	bHLH115	GO:0034654	nucleobase-containing compound biosynthetic process	8.01e-05	1.3634
AT1G51070	bHLH115	GO:0019438	aromatic compound biosynthetic process	9.31e-06	1.36194
AT1G51070	bHLH115	GO:1901362	organic cyclic compound biosynthetic process	1.15e-06	1.38051
AT1G51070	bHLH115	GO:0018130	heterocycle biosynthetic process	0.000265106	1.31043
AT1G51070	bHLH115	GO:0065008	regulation of biological quality	1.96e-05	1.52157
AT1G51070	bHLH115	GO:0009889	regulation of biosynthetic process	1.84e-05	1.37719
AT1G51070	bHLH115	GO:0031326	regulation of cellular biosynthetic process	8.77e-06	1.39703
AT1G51070	bHLH115	GO:2000112	regulation of cellular macromolecule biosynthetic process	5.04e-05	1.38455
AT1G51070	bHLH115	GO:0031323	regulation of cellular metabolic process	7.06e-06	1.35671
AT1G51070	bHLH115	GO:0010556	regulation of macromolecule biosynthetic process	4.6e-05	1.38372
AT1G51070	bHLH115	GO:0051171	regulation of nitrogen compound metabolic process	0.000339308	1.31543
AT1G51070	bHLH115	GO:1903506	regulation of nucleic acid-templated transcription	3.61e-05	1.40539
AT1G51070	bHLH115	GO:0019219	regulation of nucleobase-containing compound metabolic process	0.000266281	1.34337
AT1G51070	bHLH115	GO:0001101	response to acid chemical	3.09e-15	1.68599
AT1G51070	bHLH115	GO:0097305	response to alcohol	1.83e-09	1.83349
AT1G51070	bHLH115	GO:0046677	response to antibiotic	0.000424817	1.70608
AT1G51070	bHLH115	GO:0042221	response to chemical	5.44e-15	1.41338
AT1G51070	bHLH115	GO:0042493	response to drug	3.86e-07	1.73583
AT1G51070	bHLH115	GO:0009719	response to endogenous stimulus	4.98e-14	1.56588
AT1G51070	bHLH115	GO:0009605	response to external stimulus	0.000243555	1.30717
AT1G51070	bHLH115	GO:0010035	response to inorganic substance	4.06e-06	1.48395
AT1G51070	bHLH115	GO:0033993	response to lipid	2.83e-08	1.65067
AT1G51070	bHLH115	GO:0010033	response to organic substance	4.53e-15	1.52634
AT1G51070	bHLH115	GO:1901700	response to oxygen-containing compound	7.18e-17	1.6164
AT1G51070	bHLH115	GO:0006950	response to stress	3.93e-09	1.31568
AT1G51070	bHLH115	GO:0006351	transcription, DNA-templated	7.31e-05	1.38459
AT1G51070	bHLH115	GO:0010106	cellular response to iron ion starvation	8.83e-05	8.53038
AT1G51070	bHLH115	GO:0055072	iron ion homeostasis	5.73e-06	4.26519
AT1G51070	bHLH115	GO:0009628	response to abiotic stimulus	2.26e-11	1.41891
AT1G51070	bHLH115	GO:0009409	response to cold	1.42e-06	1.8248
AT1G51070	bHLH115	GO:0006970	response to osmotic stress	8.56e-05	1.51238
AT1G51070	bHLH115	GO:0009651	response to salt stress	0.000141744	1.53457
AT1G51070	bHLH115	GO:0009414	response to water deprivation	2.91e-08	1.99855
AT1G51070	bHLH115	GO:0055076	transition metal ion homeostasis	0.00019004	2.89165
AT1G51070	bHLH115	GO:0010200	response to chitin	0.000102845	2.22808
AT1G51070	bHLH115	GO:0009611	response to wounding	2.96e-05	2.06664
AT1G51070	bHLH115	GO:0007043	cell-cell junction assembly	0.000542031	8.53038
AT1G51070	bHLH115	GO:0048511	rhythmic process	0.000102845	2.22808
AT1G51070	bHLH115	GO:0032774	RNA biosynthetic process	7.31e-05	1.38459
AT1G51070	bHLH115	GO:0042446	hormone biosynthetic process	0.000125525	2.1056
AT1G51070	bHLH115	GO:0042445	hormone metabolic process	9.44e-05	1.91652
AT1G51070	bHLH115	GO:0009695	jasmonic acid biosynthetic process	0.000511688	3.79128
AT1G51070	bHLH115	GO:0009694	jasmonic acid metabolic process	5e-05	3.87744
AT1G51070	bHLH115	GO:0010817	regulation of hormone levels	0.000261103	1.71142
AT1G51070	bHLH115	GO:0009737	response to abscisic acid	1.15e-09	1.84694
AT1G51070	bHLH115	GO:0009733	response to auxin	0.000144437	1.78335
AT1G51070	bHLH115	GO:0009723	response to ethylene	7.19e-07	2.2403
AT1G51070	bHLH115	GO:0009753	response to jasmonic acid	4.08e-08	2.25261
AT1G51070	bHLH115	GO:0009751	response to salicylic acid	0.000428478	1.85615
AT1G51070	bHLH115	GO:0048364	root development	0.000859155	1.49485
AT1G51070	bHLH115	GO:0022622	root system development	0.000971153	1.48917
AT1G51070	bHLH115	GO:0007623	circadian rhythm	0.000102845	2.22808
AT1G51070	bHLH115	GO:0080090	regulation of primary metabolic process	0.000181684	1.31572
AT1G51070	bHLH115	GO:0009699	phenylpropanoid biosynthetic process	4.47e-05	2.70475
AT1G51070	bHLH115	GO:0009698	phenylpropanoid metabolic process	6.17e-07	2.76447
AT1G51070	bHLH115	GO:0019748	secondary metabolic process	5.26e-05	1.81559
AT2G40950	bZIP17	GO:0097659	nucleic acid-templated transcription	0.000426655	1.69613
AT2G40950	bZIP17	GO:2001141	regulation of RNA biosynthetic process	0.000402905	1.70906
AT2G40950	bZIP17	GO:0051252	regulation of RNA metabolic process	0.000928493	1.65378
AT2G40950	bZIP17	GO:0009889	regulation of biosynthetic process	0.000928882	1.59953
AT2G40950	bZIP17	GO:0031326	regulation of cellular biosynthetic process	0.000418173	1.64716
AT2G40950	bZIP17	GO:2000112	regulation of cellular macromolecule biosynthetic process	0.000195442	1.71761
AT2G40950	bZIP17	GO:0010556	regulation of macromolecule biosynthetic process	0.000271824	1.69771
AT2G40950	bZIP17	GO:1903506	regulation of nucleic acid-templated transcription	0.000373727	1.71397
AT2G40950	bZIP17	GO:1901700	response to oxygen-containing compound	9.04e-05	1.61068
AT2G40950	bZIP17	GO:0006351	transcription, DNA-templated	0.000426655	1.69613
AT2G40950	bZIP17	GO:0009628	response to abiotic stimulus	6.48e-08	1.68595
AT2G40950	bZIP17	GO:0009408	response to heat	2.71e-05	3.34181
AT2G40950	bZIP17	GO:0009416	response to light stimulus	8.36e-06	2.09827
AT2G40950	bZIP17	GO:0009314	response to radiation	1.71e-05	2.04497
AT2G40950	bZIP17	GO:0009266	response to temperature stimulus	0.000543332	2.01357
AT2G40950	bZIP17	GO:0009657	plastid organization	0.000138862	2.89871
AT2G40950	bZIP17	GO:0032774	RNA biosynthetic process	0.000426655	1.69613
AT2G40950	bZIP17	GO:0009658	chloroplast organization	2.7e-05	3.46333
AT3G10800	bZIP28	GO:0071229	cellular response to acid chemical	0.0002582	1.55898
AT3G10800	bZIP28	GO:0070887	cellular response to chemical stimulus	0.000201944	1.37179
AT3G10800	bZIP28	GO:0071310	cellular response to organic substance	0.000649302	1.37571
AT3G10800	bZIP28	GO:0051716	cellular response to stimulus	4.52e-06	1.31345
AT3G10800	bZIP28	GO:0033554	cellular response to stress	0.000250416	1.4331
AT3G10800	bZIP28	GO:0009415	response to water	5.35e-17	2.32916
AT3G10800	bZIP28	GO:0007165	signal transduction	0.000102786	1.39809
AT3G10800	bZIP28	GO:0023052	signaling	0.000177628	1.38161
AT3G10800	bZIP28	GO:0009755	hormone-mediated signaling pathway	4.74e-05	1.54405
AT3G10800	bZIP28	GO:0009725	response to hormone	2.71e-18	1.59001
AT3G10800	bZIP28	GO:0001101	response to acid chemical	1.75e-25	1.81318
AT3G10800	bZIP28	GO:0097305	response to alcohol	5e-19	2.10135
AT3G10800	bZIP28	GO:0046677	response to antibiotic	2.43e-05	1.74938
AT3G10800	bZIP28	GO:0042221	response to chemical	1.72e-24	1.48272
AT3G10800	bZIP28	GO:0042493	response to drug	6.71e-07	1.64886
AT3G10800	bZIP28	GO:0009719	response to endogenous stimulus	1.78e-18	1.59113
AT3G10800	bZIP28	GO:0010035	response to inorganic substance	8.84e-15	1.71185
AT3G10800	bZIP28	GO:0033993	response to lipid	8.22e-18	1.89282
AT3G10800	bZIP28	GO:0010033	response to organic substance	1.63e-20	1.55941
AT3G10800	bZIP28	GO:0010243	response to organonitrogen compound	0.000186787	1.90384
AT3G10800	bZIP28	GO:1901700	response to oxygen-containing compound	5.02e-28	1.72653
AT3G10800	bZIP28	GO:0006950	response to stress	4.79e-23	1.46502
AT3G10800	bZIP28	GO:0035967	cellular response to topologically incorrect protein	0.000929792	4.32616
AT3G10800	bZIP28	GO:0009628	response to abiotic stimulus	1.84e-28	1.61339
AT3G10800	bZIP28	GO:0009409	response to cold	7.73e-05	1.61674
AT3G10800	bZIP28	GO:0034976	response to endoplasmic reticulum stress	0.000306198	3.2774
AT3G10800	bZIP28	GO:0009408	response to heat	3.72e-07	2.16308
AT3G10800	bZIP28	GO:0009644	response to high light intensity	1.71e-07	2.93752
AT3G10800	bZIP28	GO:0042542	response to hydrogen peroxide	0.000501499	2.51787
AT3G10800	bZIP28	GO:0009642	response to light intensity	1.35e-11	2.68706
AT3G10800	bZIP28	GO:0009416	response to light stimulus	1.84e-06	1.51327
AT3G10800	bZIP28	GO:0006970	response to osmotic stress	7.4e-11	1.73809
AT3G10800	bZIP28	GO:0006979	response to oxidative stress	0.000127865	1.63681
AT3G10800	bZIP28	GO:0009314	response to radiation	8.52e-06	1.47483
AT3G10800	bZIP28	GO:0009651	response to salt stress	9.25e-09	1.70401
AT3G10800	bZIP28	GO:0009266	response to temperature stimulus	5.33e-11	1.80579
AT3G10800	bZIP28	GO:0035966	response to topologically incorrect protein	0.000865121	4.00571
AT3G10800	bZIP28	GO:0009414	response to water deprivation	3.83e-17	2.34849
AT3G10800	bZIP28	GO:0010200	response to chitin	0.000102639	2.09851
AT3G10800	bZIP28	GO:0009611	response to wounding	0.000198073	1.85832
AT3G10800	bZIP28	GO:0007154	cell communication	1.4e-05	1.38054
AT3G10800	bZIP28	GO:0009737	response to abscisic acid	2.29e-19	2.11678
AT3G10800	bZIP28	GO:0009723	response to ethylene	0.000331411	1.82078
AT3G10800	bZIP28	GO:0009753	response to jasmonic acid	5.83e-06	1.93522
AT3G10800	bZIP28	GO:0042044	fluid transport	0.000121836	3.90556
AT3G10800	bZIP28	GO:0006833	water transport	0.000121836	3.90556
AT3G56660	bZIP49	GO:0009628	response to abiotic stimulus	4.74e-05	1.6144
AT1G42990	bZIP60	GO:0071229	cellular response to acid chemical	7.77e-07	1.82046
AT1G42990	bZIP60	GO:0070887	cellular response to chemical stimulus	1.87e-09	1.64005
AT1G42990	bZIP60	GO:0071495	cellular response to endogenous stimulus	1.43e-08	1.72197
AT1G42990	bZIP60	GO:0071310	cellular response to organic substance	1.63e-06	1.56729
AT1G42990	bZIP60	GO:1901701	cellular response to oxygen-containing compound	1.94e-05	1.60657
AT1G42990	bZIP60	GO:0051716	cellular response to stimulus	4.72e-08	1.40593
AT1G42990	bZIP60	GO:0009415	response to water	2.64e-09	2.05733
AT1G42990	bZIP60	GO:0007165	signal transduction	8.42e-07	1.54749
AT1G42990	bZIP60	GO:0023052	signaling	1.52e-06	1.52989
AT1G42990	bZIP60	GO:0032870	cellular response to hormone stimulus	2.13e-08	1.71953
AT1G42990	bZIP60	GO:0071395	cellular response to jasmonic acid stimulus	8.84e-05	2.60501
AT1G42990	bZIP60	GO:0009755	hormone-mediated signaling pathway	3.97e-07	1.74009
AT1G42990	bZIP60	GO:0009725	response to hormone	5.79e-20	1.68512
AT1G42990	bZIP60	GO:0019438	aromatic compound biosynthetic process	0.000828717	1.2808
AT1G42990	bZIP60	GO:1901362	organic cyclic compound biosynthetic process	0.000700169	1.27487
AT1G42990	bZIP60	GO:0032101	regulation of response to external stimulus	0.000204103	2.53464
AT1G42990	bZIP60	GO:0048583	regulation of response to stimulus	1.12e-06	1.64925
AT1G42990	bZIP60	GO:0080134	regulation of response to stress	3.42e-05	1.82094
AT1G42990	bZIP60	GO:0031326	regulation of cellular biosynthetic process	0.000523479	1.31726
AT1G42990	bZIP60	GO:2000112	regulation of cellular macromolecule biosynthetic process	0.000473236	1.33621
AT1G42990	bZIP60	GO:0031323	regulation of cellular metabolic process	0.000633148	1.27891
AT1G42990	bZIP60	GO:0010556	regulation of macromolecule biosynthetic process	0.000831862	1.32072
AT1G42990	bZIP60	GO:0001101	response to acid chemical	1.92e-24	1.88378
AT1G42990	bZIP60	GO:0097305	response to alcohol	2.2e-11	1.92356
AT1G42990	bZIP60	GO:0046677	response to antibiotic	9.74e-06	1.87081
AT1G42990	bZIP60	GO:0042221	response to chemical	3.59e-33	1.62455
AT1G42990	bZIP60	GO:0042493	response to drug	2.49e-23	2.42618
AT1G42990	bZIP60	GO:0009719	response to endogenous stimulus	3.21e-20	1.68748
AT1G42990	bZIP60	GO:0009605	response to external stimulus	9.6e-15	1.61138
AT1G42990	bZIP60	GO:0010035	response to inorganic substance	7.09e-06	1.4722
AT1G42990	bZIP60	GO:0033993	response to lipid	2.47e-11	1.77473
AT1G42990	bZIP60	GO:1901698	response to nitrogen compound	1.07e-15	2.6113
AT1G42990	bZIP60	GO:0010033	response to organic substance	1.03e-30	1.76594
AT1G42990	bZIP60	GO:0010243	response to organonitrogen compound	1.13e-26	3.87544
AT1G42990	bZIP60	GO:1901700	response to oxygen-containing compound	1.57e-39	1.96745
AT1G42990	bZIP60	GO:0006950	response to stress	7.12e-33	1.61792
AT1G42990	bZIP60	GO:0036294	cellular response to decreased oxygen levels	0.000353574	3.69044
AT1G42990	bZIP60	GO:0071456	cellular response to hypoxia	0.000160476	3.95404
AT1G42990	bZIP60	GO:0071453	cellular response to oxygen levels	0.000353574	3.69044
AT1G42990	bZIP60	GO:0009628	response to abiotic stimulus	9.34e-18	1.53042
AT1G42990	bZIP60	GO:0009409	response to cold	0.000968059	1.58036
AT1G42990	bZIP60	GO:0034976	response to endoplasmic reticulum stress	0.000982722	3.35494
AT1G42990	bZIP60	GO:0080167	response to karrikin	0.000542356	2.1291
AT1G42990	bZIP60	GO:0006970	response to osmotic stress	1.55e-06	1.61586
AT1G42990	bZIP60	GO:0006979	response to oxidative stress	9.07e-06	1.81096
AT1G42990	bZIP60	GO:0009651	response to salt stress	5.72e-05	1.56209
AT1G42990	bZIP60	GO:0009266	response to temperature stimulus	0.000550173	1.49303
AT1G42990	bZIP60	GO:0009414	response to water deprivation	6.02e-09	2.04393
AT1G42990	bZIP60	GO:0006952	defense response	1.82e-14	1.79545
AT1G42990	bZIP60	GO:0042742	defense response to bacterium	4.19e-11	2.13478
AT1G42990	bZIP60	GO:0050832	defense response to fungus	0.000118778	1.816
AT1G42990	bZIP60	GO:0098542	defense response to other organism	4.68e-13	1.85294
AT1G42990	bZIP60	GO:0006955	immune response	6.5e-07	1.87453
AT1G42990	bZIP60	GO:0002376	immune system process	1.19e-07	1.88079
AT1G42990	bZIP60	GO:0045087	innate immune response	2.49e-07	1.91619
AT1G42990	bZIP60	GO:0051704	multi-organism process	1.6e-07	1.41447
AT1G42990	bZIP60	GO:0031347	regulation of defense response	7.75e-06	2.06104
AT1G42990	bZIP60	GO:0002831	regulation of response to biotic stimulus	0.00057545	2.47946
AT1G42990	bZIP60	GO:0009617	response to bacterium	1.43e-13	2.1291
AT1G42990	bZIP60	GO:0009607	response to biotic stimulus	2.21e-17	1.8129
AT1G42990	bZIP60	GO:0010200	response to chitin	3.15e-29	4.57597
AT1G42990	bZIP60	GO:0043207	response to external biotic stimulus	1.97e-17	1.81469
AT1G42990	bZIP60	GO:0009620	response to fungus	9.41e-07	1.86661
AT1G42990	bZIP60	GO:0051707	response to other organism	1.97e-17	1.81469
AT1G42990	bZIP60	GO:0009611	response to wounding	4.92e-14	2.89733
AT1G42990	bZIP60	GO:0007154	cell communication	3.93e-06	1.44496
AT1G42990	bZIP60	GO:0000160	phosphorelay signal transduction system	0.000930457	2.34935
AT1G42990	bZIP60	GO:0009873	ethylene-activated signaling pathway	0.000320012	2.57733
AT1G42990	bZIP60	GO:0009867	jasmonic acid mediated signaling pathway	0.000110163	2.62852
AT1G42990	bZIP60	GO:0009737	response to abscisic acid	1.31e-11	1.93767
AT1G42990	bZIP60	GO:0009723	response to ethylene	4.15e-08	2.36566
AT1G42990	bZIP60	GO:0009753	response to jasmonic acid	4.33e-08	2.24892
AT1G42990	bZIP60	GO:0009751	response to salicylic acid	5.41e-05	1.97139
AT1G42990	bZIP60	GO:0007568	aging	0.000981681	1.96532
AT1G42990	bZIP60	GO:0035556	intracellular signal transduction	0.000350773	2.1802
AT1G42990	bZIP60	GO:0010150	leaf senescence	0.000350773	2.1802
AT1G42990	bZIP60	GO:0090693	plant organ senescence	0.000318669	2.16185
AT4G37730	bZIP7	GO:0009698	phenylpropanoid metabolic process	0.000928698	9.31004
AT4G37730	bZIP7	GO:0010345	suberin biosynthetic process	3.19e-05	51.5633
AT5G09410	CAMTA1	GO:0070887	cellular response to chemical stimulus	4.62e-05	1.6371
AT5G09410	CAMTA1	GO:0071495	cellular response to endogenous stimulus	0.000325117	1.67714
AT5G09410	CAMTA1	GO:0071310	cellular response to organic substance	0.00022395	1.63678
AT5G09410	CAMTA1	GO:0051716	cellular response to stimulus	0.000222556	1.40264
AT5G09410	CAMTA1	GO:0009415	response to water	0.000274421	1.96021
AT5G09410	CAMTA1	GO:0097659	nucleic acid-templated transcription	0.000646074	1.47552
AT5G09410	CAMTA1	GO:0010468	regulation of gene expression	0.000686933	1.41398
AT5G09410	CAMTA1	GO:2001141	regulation of RNA biosynthetic process	0.00027999	1.51076
AT5G09410	CAMTA1	GO:0051252	regulation of RNA metabolic process	0.000156793	1.51922
AT5G09410	CAMTA1	GO:0007165	signal transduction	0.000758827	1.55075
AT5G09410	CAMTA1	GO:0032870	cellular response to hormone stimulus	0.000216752	1.70114
AT5G09410	CAMTA1	GO:0009755	hormone-mediated signaling pathway	0.000197408	1.79753
AT5G09410	CAMTA1	GO:0009725	response to hormone	4.11e-06	1.50839
AT5G09410	CAMTA1	GO:0034654	nucleobase-containing compound biosynthetic process	0.00034475	1.47122
AT5G09410	CAMTA1	GO:0019438	aromatic compound biosynthetic process	0.000442155	1.41479
AT5G09410	CAMTA1	GO:1901362	organic cyclic compound biosynthetic process	0.000634498	1.39076
AT5G09410	CAMTA1	GO:0009889	regulation of biosynthetic process	8.29e-05	1.4947
AT5G09410	CAMTA1	GO:0031326	regulation of cellular biosynthetic process	9.21e-05	1.50072
AT5G09410	CAMTA1	GO:2000112	regulation of cellular macromolecule biosynthetic process	0.000163622	1.51019
AT5G09410	CAMTA1	GO:0031323	regulation of cellular metabolic process	1.21e-05	1.49253
AT5G09410	CAMTA1	GO:0010556	regulation of macromolecule biosynthetic process	0.000164118	1.50652
AT5G09410	CAMTA1	GO:0019222	regulation of metabolic process	0.000240632	1.37804
AT5G09410	CAMTA1	GO:0051171	regulation of nitrogen compound metabolic process	2.04e-05	1.52176
AT5G09410	CAMTA1	GO:1903506	regulation of nucleic acid-templated transcription	0.000252269	1.5151
AT5G09410	CAMTA1	GO:0019219	regulation of nucleobase-containing compound metabolic process	0.000511126	1.46527
AT5G09410	CAMTA1	GO:0001101	response to acid chemical	3.54e-06	1.59118
AT5G09410	CAMTA1	GO:0042221	response to chemical	2.27e-07	1.39707
AT5G09410	CAMTA1	GO:0009719	response to endogenous stimulus	5.53e-06	1.50039
AT5G09410	CAMTA1	GO:0033993	response to lipid	4.39e-05	1.69974
AT5G09410	CAMTA1	GO:1901698	response to nitrogen compound	0.000436183	2.05325
AT5G09410	CAMTA1	GO:0010033	response to organic substance	2.75e-08	1.53864
AT5G09410	CAMTA1	GO:1901700	response to oxygen-containing compound	9.64e-10	1.65037
AT5G09410	CAMTA1	GO:0006950	response to stress	2.04e-05	1.33145
AT5G09410	CAMTA1	GO:0006351	transcription, DNA-templated	0.000646074	1.47552
AT5G09410	CAMTA1	GO:0009628	response to abiotic stimulus	3.35e-05	1.38185
AT5G09410	CAMTA1	GO:0009414	response to water deprivation	0.000187708	1.99382
AT5G09410	CAMTA1	GO:0010200	response to chitin	0.000941403	2.546
AT5G09410	CAMTA1	GO:0048511	rhythmic process	0.000941403	2.546
AT5G09410	CAMTA1	GO:0032774	RNA biosynthetic process	0.000646074	1.47552
AT5G09410	CAMTA1	GO:0009723	response to ethylene	0.000272826	2.34962
AT5G09410	CAMTA1	GO:0007623	circadian rhythm	0.000941403	2.546
AT5G09410	CAMTA1	GO:0080090	regulation of primary metabolic process	4.07e-05	1.485
AT4G16150	CAMTA5	GO:0070887	cellular response to chemical stimulus	0.000560046	1.4464
AT4G16150	CAMTA5	GO:0071495	cellular response to endogenous stimulus	0.000643818	1.52567
AT4G16150	CAMTA5	GO:0071310	cellular response to organic substance	0.000188903	1.52435
AT4G16150	CAMTA5	GO:0009415	response to water	4.39e-07	2.05834
AT4G16150	CAMTA5	GO:0051783	regulation of nuclear division	6.1e-05	5.75623
AT4G16150	CAMTA5	GO:0009755	hormone-mediated signaling pathway	0.000471125	1.61152
AT4G16150	CAMTA5	GO:0009725	response to hormone	0.000157905	1.34798
AT4G16150	CAMTA5	GO:0048285	organelle fission	0.000147145	2.39493
AT4G16150	CAMTA5	GO:0006996	organelle organization	0.000457471	1.44589
AT4G16150	CAMTA5	GO:0001101	response to acid chemical	1.36e-08	1.58212
AT4G16150	CAMTA5	GO:0097305	response to alcohol	8.22e-06	1.73316
AT4G16150	CAMTA5	GO:0042221	response to chemical	0.000114751	1.2509
AT4G16150	CAMTA5	GO:0009719	response to endogenous stimulus	7.19e-05	1.36258
AT4G16150	CAMTA5	GO:0033993	response to lipid	5.53e-06	1.62795
AT4G16150	CAMTA5	GO:0010033	response to organic substance	1.82e-06	1.38387
AT4G16150	CAMTA5	GO:1901700	response to oxygen-containing compound	1.57e-10	1.55429
AT4G16150	CAMTA5	GO:0006950	response to stress	0.000649333	1.2237
AT4G16150	CAMTA5	GO:0009414	response to water deprivation	2.29e-07	2.09362
AT4G16150	CAMTA5	GO:0010200	response to chitin	0.000245715	2.36693
AT4G16150	CAMTA5	GO:0007049	cell cycle	4.27e-07	2.14517
AT4G16150	CAMTA5	GO:0022402	cell cycle process	1.37e-08	2.41193
AT4G16150	CAMTA5	GO:0016043	cellular component organization	0.000980986	1.29551
AT4G16150	CAMTA5	GO:0051276	chromosome organization	9e-05	1.97024
AT4G16150	CAMTA5	GO:0000910	cytokinesis	1.84e-05	3.14434
AT4G16150	CAMTA5	GO:0061640	cytoskeleton-dependent cytokinesis	4.16e-05	3.08475
AT4G16150	CAMTA5	GO:0016572	histone phosphorylation	1.71e-05	9.56974
AT4G16150	CAMTA5	GO:0033206	meiotic cytokinesis	0.000364872	8.20263
AT4G16150	CAMTA5	GO:0140013	meiotic nuclear division	0.000332191	2.76715
AT4G16150	CAMTA5	GO:0000278	mitotic cell cycle	8.14e-05	2.51721
AT4G16150	CAMTA5	GO:1903047	mitotic cell cycle process	7.7e-05	2.68262
AT4G16150	CAMTA5	GO:0000281	mitotic cytokinesis	0.000720893	2.77067
AT4G16150	CAMTA5	GO:0048523	negative regulation of cellular process	0.000969207	1.59449
AT4G16150	CAMTA5	GO:0051784	negative regulation of nuclear division	0.000364872	8.20263
AT4G16150	CAMTA5	GO:0000280	nuclear division	4.66e-05	2.76076
AT4G16150	CAMTA5	GO:0010564	regulation of cell cycle process	2.82e-05	3.64561
AT4G16150	CAMTA5	GO:0009737	response to abscisic acid	6.12e-06	1.74588
AT4G37180	HHO5	GO:0009415	response to water	4.36e-05	2.63723
AT4G37180	HHO5	GO:0097659	nucleic acid-templated transcription	0.000147058	1.78079
AT4G37180	HHO5	GO:2001141	regulation of RNA biosynthetic process	7.61e-05	1.82331
AT4G37180	HHO5	GO:0051252	regulation of RNA metabolic process	0.000188969	1.76433
AT4G37180	HHO5	GO:0009725	response to hormone	8.71e-06	1.73051
AT4G37180	HHO5	GO:0034654	nucleobase-containing compound biosynthetic process	0.000269597	1.71187
AT4G37180	HHO5	GO:0009889	regulation of biosynthetic process	0.000474958	1.65902
AT4G37180	HHO5	GO:0031326	regulation of cellular biosynthetic process	0.000372482	1.68254
AT4G37180	HHO5	GO:2000112	regulation of cellular macromolecule biosynthetic process	0.000110033	1.77781
AT4G37180	HHO5	GO:0031323	regulation of cellular metabolic process	0.000396422	1.60214
AT4G37180	HHO5	GO:0010556	regulation of macromolecule biosynthetic process	0.000152921	1.75722
AT4G37180	HHO5	GO:0051171	regulation of nitrogen compound metabolic process	0.000636399	1.633
AT4G37180	HHO5	GO:1903506	regulation of nucleic acid-templated transcription	7.02e-05	1.82855
AT4G37180	HHO5	GO:0019219	regulation of nucleobase-containing compound metabolic process	0.000140507	1.75231
AT4G37180	HHO5	GO:0001101	response to acid chemical	5.02e-06	1.86876
AT4G37180	HHO5	GO:0097305	response to alcohol	1.37e-05	2.33716
AT4G37180	HHO5	GO:0042221	response to chemical	1.56e-05	1.4955
AT4G37180	HHO5	GO:0009719	response to endogenous stimulus	1.07e-05	1.72134
AT4G37180	HHO5	GO:0010035	response to inorganic substance	0.000638618	1.78047
AT4G37180	HHO5	GO:0033993	response to lipid	0.000125163	1.99036
AT4G37180	HHO5	GO:0010033	response to organic substance	2.2e-05	1.62233
AT4G37180	HHO5	GO:1901700	response to oxygen-containing compound	9.14e-07	1.78714
AT4G37180	HHO5	GO:0006351	transcription, DNA-templated	0.000147058	1.78079
AT4G37180	HHO5	GO:0009628	response to abiotic stimulus	1.79e-05	1.58025
AT4G37180	HHO5	GO:0009637	response to blue light	4.48e-05	4.76231
AT4G37180	HHO5	GO:0009409	response to cold	0.000456147	2.33907
AT4G37180	HHO5	GO:0009269	response to desiccation	4.45e-05	11.5298
AT4G37180	HHO5	GO:0009644	response to high light intensity	0.000257918	4.63632
AT4G37180	HHO5	GO:0009642	response to light intensity	0.000388042	3.30446
AT4G37180	HHO5	GO:0009645	response to low light intensity stimulus	0.000831058	8.94148
AT4G37180	HHO5	GO:0009266	response to temperature stimulus	0.000978189	2.01543
AT4G37180	HHO5	GO:0009414	response to water deprivation	3.19e-05	2.68244
AT4G37180	HHO5	GO:0032774	RNA biosynthetic process	0.000147058	1.78079
AT4G37180	HHO5	GO:0009737	response to abscisic acid	1.15e-05	2.35432
AT4G37180	HHO5	GO:0099402	plant organ development	0.000705638	1.70594
AT4G37180	HHO5	GO:1905392	plant organ morphogenesis	0.000509319	2.2107
AT4G37180	HHO5	GO:0009765	photosynthesis, light harvesting	1.52e-05	9.0857
AT4G37180	HHO5	GO:0009768	photosynthesis, light harvesting in photosystem I	1.81e-05	17.0701
AT4G37180	HHO5	GO:0009769	photosynthesis, light harvesting in photosystem II	9.3e-06	18.7771
AT2G31280	LHL2	GO:0048608	reproductive structure development	0.000715992	3.20792
AT2G31280	LHL2	GO:0061458	reproductive system development	0.000715992	3.20792
AT3G11580	NGAL2	GO:0042493	response to drug	0.000823411	4.68271
AT3G11580	NGAL2	GO:0009753	response to jasmonic acid	0.000889839	7.32206
AT4G38340	NLP3	GO:0034329	cell junction assembly	6.8e-06	67.2492
AT4G38340	NLP3	GO:0034330	cell junction organization	6.59e-05	40.3495
AT4G38340	NLP3	GO:0042545	cell wall modification	0.000818742	7.59265
AT4G38340	NLP3	GO:0007043	cell-cell junction assembly	2.6e-06	80.699
AT4G38340	NLP3	GO:0045216	cell-cell junction organization	4.28e-05	44.8328
AT4G38340	NLP3	GO:0080003	thalianol metabolic process	3.74e-05	100.874
AT4G38340	NLP3	GO:0010683	tricyclic triterpenoid metabolic process	6.23e-07	100.874
AT4G38340	NLP3	GO:0006722	triterpenoid metabolic process	0.000183712	31.0381
AT3G01140	NOK	GO:0022607	cellular component assembly	0.000300791	2.55148
AT3G01140	NOK	GO:0034622	cellular protein-containing complex assembly	2.61e-06	4.44918
AT3G01140	NOK	GO:0009668	plastid membrane organization	0.000612375	6.46748
AT3G01140	NOK	GO:0009657	plastid organization	1.4e-08	4.15161
AT3G01140	NOK	GO:0032544	plastid translation	2.13e-05	16.9771
AT3G01140	NOK	GO:0065003	protein-containing complex assembly	5.29e-06	3.87521
AT3G01140	NOK	GO:0043933	protein-containing complex subunit organization	4.58e-05	3.3476
AT3G01140	NOK	GO:0010374	stomatal complex development	3.34e-06	7.27591
AT3G01140	NOK	GO:0010103	stomatal complex morphogenesis	0.000129944	9.90332
AT3G01140	NOK	GO:0015995	chlorophyll biosynthetic process	2.79e-05	7.38136
AT3G01140	NOK	GO:0015994	chlorophyll metabolic process	3.2e-05	5.82073
AT3G01140	NOK	GO:0009658	chloroplast organization	3.61e-05	3.68646
AT3G01140	NOK	GO:0110102	chloroplast ribulose bisphosphate carboxylase complex assembly	0.000293269	22.6362
AT3G01140	NOK	GO:0051188	cofactor biosynthetic process	2.67e-06	4.05136
AT3G01140	NOK	GO:0051186	cofactor metabolic process	5.54e-07	3.38376
AT3G01140	NOK	GO:0022900	electron transport chain	1.77e-07	7.66709
AT3G01140	NOK	GO:0006091	generation of precursor metabolites and energy	5.95e-12	5.38956
AT3G01140	NOK	GO:0010258	NADH dehydrogenase complex (plastoquinone) assembly	0.000118004	27.1634
AT3G01140	NOK	GO:0010257	NADH dehydrogenase complex assembly	0.000584094	19.4024
AT3G01140	NOK	GO:0055114	oxidation-reduction process	5.59e-05	2.91703
AT3G01140	NOK	GO:0015979	photosynthesis	9.2e-15	6.35401
AT3G01140	NOK	GO:0019684	photosynthesis, light reaction	1.22e-15	8.1258
AT3G01140	NOK	GO:0009767	photosynthetic electron transport chain	5.94e-09	9.90332
AT3G01140	NOK	GO:0009773	photosynthetic electron transport in photosystem I	6.92e-09	20.3725
AT3G01140	NOK	GO:0010143	cutin biosynthetic process	0.000245671	11.3181
AT3G01140	NOK	GO:0046148	pigment biosynthetic process	1.14e-07	5.46721
AT3G01140	NOK	GO:0042440	pigment metabolic process	1.44e-07	4.85061
AT3G01140	NOK	GO:0006779	porphyrin-containing compound biosynthetic process	6.83e-06	6.79085
AT3G01140	NOK	GO:0006778	porphyrin-containing compound metabolic process	7.86e-06	5.59246
AT3G01140	NOK	GO:0033014	tetrapyrrole biosynthetic process	2.64e-07	7.42749
AT3G01140	NOK	GO:0033013	tetrapyrrole metabolic process	3.96e-07	6.10413
AT3G01140	NOK	GO:0010027	thylakoid membrane organization	0.000447404	6.79085
AT1G32870	NTL1	GO:0009415	response to water	9.95e-08	2.20995
AT1G32870	NTL1	GO:0009415	response to water	9.95e-08	2.20995
AT1G32870	NTL1	GO:0007165	signal transduction	0.00040867	1.5077
AT1G32870	NTL1	GO:0007165	signal transduction	0.00040867	1.5077
AT1G32870	NTL1	GO:0023052	signaling	0.000760472	1.48061
AT1G32870	NTL1	GO:0023052	signaling	0.000760472	1.48061
AT1G32870	NTL1	GO:0009725	response to hormone	1.18e-09	1.58076
AT1G32870	NTL1	GO:0009725	response to hormone	1.18e-09	1.58076
AT1G32870	NTL1	GO:0072330	monocarboxylic acid biosynthetic process	0.000194703	2.23469
AT1G32870	NTL1	GO:0072330	monocarboxylic acid biosynthetic process	0.000194703	2.23469
AT1G32870	NTL1	GO:0032787	monocarboxylic acid metabolic process	7.1e-05	1.9657
AT1G32870	NTL1	GO:0032787	monocarboxylic acid metabolic process	7.1e-05	1.9657
AT1G32870	NTL1	GO:0001101	response to acid chemical	2.05e-15	1.86952
AT1G32870	NTL1	GO:0001101	response to acid chemical	2.05e-15	1.86952
AT1G32870	NTL1	GO:0097305	response to alcohol	2.64e-05	1.7515
AT1G32870	NTL1	GO:0097305	response to alcohol	2.64e-05	1.7515
AT1G32870	NTL1	GO:0042221	response to chemical	1.81e-12	1.46745
AT1G32870	NTL1	GO:0042221	response to chemical	1.81e-12	1.46745
AT1G32870	NTL1	GO:0009719	response to endogenous stimulus	1.04e-09	1.58065
AT1G32870	NTL1	GO:0009719	response to endogenous stimulus	1.04e-09	1.58065
AT1G32870	NTL1	GO:0009605	response to external stimulus	3.35e-05	1.42848
AT1G32870	NTL1	GO:0009605	response to external stimulus	3.35e-05	1.42848
AT1G32870	NTL1	GO:0010035	response to inorganic substance	5.74e-06	1.59857
AT1G32870	NTL1	GO:0010035	response to inorganic substance	5.74e-06	1.59857
AT1G32870	NTL1	GO:0033993	response to lipid	3.63e-05	1.62225
AT1G32870	NTL1	GO:0033993	response to lipid	3.63e-05	1.62225
AT1G32870	NTL1	GO:0010033	response to organic substance	2.26e-11	1.56622
AT1G32870	NTL1	GO:0010033	response to organic substance	2.26e-11	1.56622
AT1G32870	NTL1	GO:0010243	response to organonitrogen compound	0.000303005	2.24503
AT1G32870	NTL1	GO:0010243	response to organonitrogen compound	0.000303005	2.24503
AT1G32870	NTL1	GO:1901700	response to oxygen-containing compound	2.67e-15	1.73422
AT1G32870	NTL1	GO:1901700	response to oxygen-containing compound	2.67e-15	1.73422
AT1G32870	NTL1	GO:0006950	response to stress	4.57e-15	1.51369
AT1G32870	NTL1	GO:0006950	response to stress	4.57e-15	1.51369
AT1G32870	NTL1	GO:0071456	cellular response to hypoxia	0.000807368	4.45999
AT1G32870	NTL1	GO:0071456	cellular response to hypoxia	0.000807368	4.45999
AT1G32870	NTL1	GO:0009628	response to abiotic stimulus	8.98e-12	1.53318
AT1G32870	NTL1	GO:0009628	response to abiotic stimulus	8.98e-12	1.53318
AT1G32870	NTL1	GO:0036293	response to decreased oxygen levels	2.16e-06	3.85658
AT1G32870	NTL1	GO:0036293	response to decreased oxygen levels	2.16e-06	3.85658
AT1G32870	NTL1	GO:0009408	response to heat	0.000938656	2.10324
AT1G32870	NTL1	GO:0009408	response to heat	0.000938656	2.10324
AT1G32870	NTL1	GO:0001666	response to hypoxia	3.81e-05	3.62554
AT1G32870	NTL1	GO:0001666	response to hypoxia	3.81e-05	3.62554
AT1G32870	NTL1	GO:0006970	response to osmotic stress	0.000202702	1.61198
AT1G32870	NTL1	GO:0006970	response to osmotic stress	0.000202702	1.61198
AT1G32870	NTL1	GO:0070482	response to oxygen levels	2.78e-06	3.80069
AT1G32870	NTL1	GO:0070482	response to oxygen levels	2.78e-06	3.80069
AT1G32870	NTL1	GO:0009266	response to temperature stimulus	0.000435483	1.63081
AT1G32870	NTL1	GO:0009266	response to temperature stimulus	0.000435483	1.63081
AT1G32870	NTL1	GO:0009414	response to water deprivation	5.2e-08	2.24784
AT1G32870	NTL1	GO:0009414	response to water deprivation	5.2e-08	2.24784
AT1G32870	NTL1	GO:0006952	defense response	0.000499125	1.47828
AT1G32870	NTL1	GO:0006952	defense response	0.000499125	1.47828
AT1G32870	NTL1	GO:0009607	response to biotic stimulus	0.000193664	1.47136
AT1G32870	NTL1	GO:0009607	response to biotic stimulus	0.000193664	1.47136
AT1G32870	NTL1	GO:0010200	response to chitin	0.000184835	2.51623
AT1G32870	NTL1	GO:0010200	response to chitin	0.000184835	2.51623
AT1G32870	NTL1	GO:0043207	response to external biotic stimulus	0.000284308	1.46044
AT1G32870	NTL1	GO:0043207	response to external biotic stimulus	0.000284308	1.46044
AT1G32870	NTL1	GO:0051707	response to other organism	0.000284308	1.46044
AT1G32870	NTL1	GO:0051707	response to other organism	0.000284308	1.46044
AT1G32870	NTL1	GO:0009611	response to wounding	1.16e-10	3.08981
AT1G32870	NTL1	GO:0009611	response to wounding	1.16e-10	3.08981
AT1G32870	NTL1	GO:0007154	cell communication	0.00032927	1.44411
AT1G32870	NTL1	GO:0007154	cell communication	0.00032927	1.44411
AT1G32870	NTL1	GO:0009737	response to abscisic acid	2.04e-05	1.76436
AT1G32870	NTL1	GO:0009737	response to abscisic acid	2.04e-05	1.76436
AT1G32870	NTL1	GO:0009753	response to jasmonic acid	1.37e-07	2.54084
AT1G32870	NTL1	GO:0009753	response to jasmonic acid	1.37e-07	2.54084
AT1G01010	NTL10	GO:0042221	response to chemical	5.81e-05	1.54033
AT1G01010	NTL10	GO:0009605	response to external stimulus	5.55e-08	2.08461
AT1G01010	NTL10	GO:0006950	response to stress	5.15e-07	1.65642
AT1G01010	NTL10	GO:0009407	toxin catabolic process	0.000381116	7.04586
AT1G01010	NTL10	GO:0006952	defense response	0.000100159	2.05339
AT1G01010	NTL10	GO:0050832	defense response to fungus	0.000741695	2.89152
AT1G01010	NTL10	GO:0098542	defense response to other organism	0.000244996	2.13611
AT1G01010	NTL10	GO:0098754	detoxification	0.000355868	5.44663
AT1G01010	NTL10	GO:0051704	multi-organism process	0.000933402	1.66843
AT1G01010	NTL10	GO:0009607	response to biotic stimulus	3.6e-07	2.25415
AT1G01010	NTL10	GO:0043207	response to external biotic stimulus	3.49e-07	2.25639
AT1G01010	NTL10	GO:0009620	response to fungus	3.01e-05	2.94864
AT1G01010	NTL10	GO:0051707	response to other organism	3.49e-07	2.25639
AT1G01010	NTL10	GO:0009636	response to toxic substance	7.45e-05	4.03848
AT1G01010	NTL10	GO:0009611	response to wounding	0.000466366	3.41397
AT5G04410	NTL11	GO:0009415	response to water	1.85e-06	2.54055
AT5G04410	NTL11	GO:0009725	response to hormone	1.49e-06	1.64601
AT5G04410	NTL11	GO:0048583	regulation of response to stimulus	0.00024977	1.87818
AT5G04410	NTL11	GO:0001101	response to acid chemical	4.77e-12	2.05938
AT5G04410	NTL11	GO:0097305	response to alcohol	5.03e-07	2.25014
AT5G04410	NTL11	GO:0046677	response to antibiotic	9.85e-05	2.38676
AT5G04410	NTL11	GO:0042221	response to chemical	3.08e-11	1.60715
AT5G04410	NTL11	GO:0042493	response to drug	4.01e-07	2.30855
AT5G04410	NTL11	GO:0009719	response to endogenous stimulus	1.94e-06	1.63728
AT5G04410	NTL11	GO:0010035	response to inorganic substance	3.38e-07	1.93081
AT5G04410	NTL11	GO:0033993	response to lipid	1.37e-05	1.91043
AT5G04410	NTL11	GO:1901698	response to nitrogen compound	0.000424379	2.30587
AT5G04410	NTL11	GO:0010033	response to organic substance	1.58e-06	1.57392
AT5G04410	NTL11	GO:0010243	response to organonitrogen compound	0.000163943	2.85038
AT5G04410	NTL11	GO:1901700	response to oxygen-containing compound	1.03e-13	1.96116
AT5G04410	NTL11	GO:0006950	response to stress	2.43e-10	1.5769
AT5G04410	NTL11	GO:0009628	response to abiotic stimulus	9.08e-13	1.76912
AT5G04410	NTL11	GO:0009408	response to heat	2.77e-11	4.17968
AT5G04410	NTL11	GO:0009644	response to high light intensity	9.77e-05	4.08508
AT5G04410	NTL11	GO:0042542	response to hydrogen peroxide	0.000123224	4.55195
AT5G04410	NTL11	GO:0006979	response to oxidative stress	0.00048165	2.15523
AT5G04410	NTL11	GO:0000302	response to reactive oxygen species	0.000692307	2.79234
AT5G04410	NTL11	GO:0009266	response to temperature stimulus	3.81e-07	2.24935
AT5G04410	NTL11	GO:0009414	response to water deprivation	1.2e-06	2.58411
AT5G04410	NTL11	GO:0010200	response to chitin	6.81e-06	3.6217
AT5G04410	NTL11	GO:0009737	response to abscisic acid	3.97e-07	2.26666
AT5G04410	NTL11	GO:0009753	response to jasmonic acid	0.000173461	2.57838
AT1G33060	NTL2	GO:0001101	response to acid chemical	0.00021693	2.43235
AT1G33060	NTL2	GO:1901700	response to oxygen-containing compound	0.000922832	2.08527
AT1G34180	NTL3	GO:0009415	response to water	9.19e-05	1.98347
AT1G34180	NTL3	GO:0009725	response to hormone	1.51e-06	1.5073
AT1G34180	NTL3	GO:0001101	response to acid chemical	1.02e-09	1.73314
AT1G34180	NTL3	GO:0097305	response to alcohol	0.000971744	1.65367
AT1G34180	NTL3	GO:0042221	response to chemical	4.81e-08	1.39985
AT1G34180	NTL3	GO:0009719	response to endogenous stimulus	2.09e-06	1.49931
AT1G34180	NTL3	GO:0010035	response to inorganic substance	0.00011426	1.56088
AT1G34180	NTL3	GO:0033993	response to lipid	0.00018001	1.6185
AT1G34180	NTL3	GO:0010033	response to organic substance	5.39e-07	1.46997
AT1G34180	NTL3	GO:1901700	response to oxygen-containing compound	8.19e-09	1.58974
AT1G34180	NTL3	GO:0009628	response to abiotic stimulus	0.000366422	1.31978
AT1G34180	NTL3	GO:0009414	response to water deprivation	0.000243427	1.93513
AT1G34180	NTL3	GO:0042445	hormone metabolic process	8.1e-05	2.28537
AT1G34180	NTL3	GO:0009737	response to abscisic acid	0.000808847	1.66581
AT1G34180	NTL3	GO:0009753	response to jasmonic acid	0.000259466	2.18342
AT3G10500	NTL4	GO:0070887	cellular response to chemical stimulus	1.14e-06	1.58659
AT3G10500	NTL4	GO:0071495	cellular response to endogenous stimulus	0.000656675	1.50375
AT3G10500	NTL4	GO:0071310	cellular response to organic substance	0.000959603	1.45015
AT3G10500	NTL4	GO:0009415	response to water	4.97e-06	1.92085
AT3G10500	NTL4	GO:0007165	signal transduction	0.000514245	1.44382
AT3G10500	NTL4	GO:0032870	cellular response to hormone stimulus	0.000407125	1.52526
AT3G10500	NTL4	GO:0009755	hormone-mediated signaling pathway	0.000107835	1.64423
AT3G10500	NTL4	GO:0009725	response to hormone	1.95e-09	1.50952
AT3G10500	NTL4	GO:0001101	response to acid chemical	1.05e-10	1.63095
AT3G10500	NTL4	GO:0097305	response to alcohol	3.54e-06	1.72893
AT3G10500	NTL4	GO:0042221	response to chemical	4.68e-23	1.57512
AT3G10500	NTL4	GO:0042493	response to drug	5.63e-06	1.74061
AT3G10500	NTL4	GO:0009719	response to endogenous stimulus	3.18e-09	1.50152
AT3G10500	NTL4	GO:0009605	response to external stimulus	7.4e-05	1.36573
AT3G10500	NTL4	GO:0010035	response to inorganic substance	2.37e-09	1.68616
AT3G10500	NTL4	GO:0033993	response to lipid	3.27e-06	1.61588
AT3G10500	NTL4	GO:0010033	response to organic substance	9e-13	1.53606
AT3G10500	NTL4	GO:0010243	response to organonitrogen compound	0.000214377	2.12153
AT3G10500	NTL4	GO:1901700	response to oxygen-containing compound	9.06e-16	1.66241
AT3G10500	NTL4	GO:0006950	response to stress	1.99e-14	1.44728
AT3G10500	NTL4	GO:0009407	toxin catabolic process	0.000593114	3.25733
AT3G10500	NTL4	GO:0009404	toxin metabolic process	0.000434924	2.96312
AT3G10500	NTL4	GO:0036294	cellular response to decreased oxygen levels	1.06e-05	4.76293
AT3G10500	NTL4	GO:0071456	cellular response to hypoxia	4.02e-06	5.10314
AT3G10500	NTL4	GO:0071453	cellular response to oxygen levels	1.06e-05	4.76293
AT3G10500	NTL4	GO:0009628	response to abiotic stimulus	8.82e-09	1.40463
AT3G10500	NTL4	GO:0036293	response to decreased oxygen levels	0.000146667	3.00185
AT3G10500	NTL4	GO:0001666	response to hypoxia	0.000434924	2.96312
AT3G10500	NTL4	GO:0006970	response to osmotic stress	1.05e-05	1.63491
AT3G10500	NTL4	GO:0070482	response to oxygen levels	0.000180666	2.95834
AT3G10500	NTL4	GO:0009651	response to salt stress	4.26e-06	1.71005
AT3G10500	NTL4	GO:0009414	response to water deprivation	2.73e-06	1.95377
AT3G10500	NTL4	GO:0006952	defense response	0.000688972	1.4153
AT3G10500	NTL4	GO:0098754	detoxification	0.000233677	2.82016
AT3G10500	NTL4	GO:0009607	response to biotic stimulus	7.34e-06	1.49557
AT3G10500	NTL4	GO:0010200	response to chitin	5.13e-05	2.43732
AT3G10500	NTL4	GO:0043207	response to external biotic stimulus	1.11e-05	1.48694
AT3G10500	NTL4	GO:0051707	response to other organism	1.11e-05	1.48694
AT3G10500	NTL4	GO:0009636	response to toxic substance	7.54e-07	2.55157
AT3G10500	NTL4	GO:0009737	response to abscisic acid	2.58e-06	1.74162
AT3G10500	NTL4	GO:0009753	response to jasmonic acid	0.000609816	1.89987
AT3G10500	NTL4	GO:0007568	aging	0.000401023	2.15902
AT3G49530	NTL6	GO:0070887	cellular response to chemical stimulus	0.000363625	1.64676
AT3G49530	NTL6	GO:0071495	cellular response to endogenous stimulus	0.000792825	1.7305
AT3G49530	NTL6	GO:0071310	cellular response to organic substance	0.00037323	1.70742
AT3G49530	NTL6	GO:0009415	response to water	6.2e-05	2.21521
AT3G49530	NTL6	GO:2001141	regulation of RNA biosynthetic process	0.000502556	1.56292
AT3G49530	NTL6	GO:0051252	regulation of RNA metabolic process	0.000543341	1.5488
AT3G49530	NTL6	GO:0007165	signal transduction	0.000716613	1.63493
AT3G49530	NTL6	GO:0032870	cellular response to hormone stimulus	0.000991983	1.72392
AT3G49530	NTL6	GO:0009755	hormone-mediated signaling pathway	7.31e-05	1.97541
AT3G49530	NTL6	GO:0009725	response to hormone	5.29e-06	1.57618
AT3G49530	NTL6	GO:0031326	regulation of cellular biosynthetic process	0.000767242	1.50026
AT3G49530	NTL6	GO:2000112	regulation of cellular macromolecule biosynthetic process	0.000464648	1.54665
AT3G49530	NTL6	GO:0010556	regulation of macromolecule biosynthetic process	0.000670928	1.52873
AT3G49530	NTL6	GO:1903506	regulation of nucleic acid-templated transcription	0.000459974	1.56741
AT3G49530	NTL6	GO:0001101	response to acid chemical	7.18e-06	1.65815
AT3G49530	NTL6	GO:0042221	response to chemical	4.06e-14	1.64488
AT3G49530	NTL6	GO:0042493	response to drug	3.28e-16	2.98023
AT3G49530	NTL6	GO:0009719	response to endogenous stimulus	4.02e-06	1.58089
AT3G49530	NTL6	GO:0010035	response to inorganic substance	0.000255583	1.63935
AT3G49530	NTL6	GO:1901698	response to nitrogen compound	3.45e-18	4.05299
AT3G49530	NTL6	GO:0010033	response to organic substance	2.32e-12	1.76933
AT3G49530	NTL6	GO:0010243	response to organonitrogen compound	7.59e-25	5.98107
AT3G49530	NTL6	GO:1901700	response to oxygen-containing compound	4.56e-16	1.98305
AT3G49530	NTL6	GO:0006950	response to stress	9.78e-08	1.46295
AT3G49530	NTL6	GO:0009628	response to abiotic stimulus	0.000296878	1.38593
AT3G49530	NTL6	GO:0009414	response to water deprivation	9.59e-05	2.19686
AT3G49530	NTL6	GO:0006952	defense response	3.16e-05	1.73371
AT3G49530	NTL6	GO:0042742	defense response to bacterium	0.000776436	1.99782
AT3G49530	NTL6	GO:0098542	defense response to other organism	0.000868851	1.67732
AT3G49530	NTL6	GO:0002376	immune system process	0.000776036	1.95686
AT3G49530	NTL6	GO:0009617	response to bacterium	0.0004084	1.92868
AT3G49530	NTL6	GO:0010200	response to chitin	1.71e-26	7.20935
AT3G49530	NTL6	GO:0009611	response to wounding	0.000159611	2.64227
AT3G49530	NTL6	GO:0009753	response to jasmonic acid	0.000936773	2.30439
AT1G34190	NTL7	GO:0071229	cellular response to acid chemical	0.000175756	1.82345
AT1G34190	NTL7	GO:0097306	cellular response to alcohol	0.000954876	2.10425
AT1G34190	NTL7	GO:0070887	cellular response to chemical stimulus	1.14e-05	1.61618
AT1G34190	NTL7	GO:0071495	cellular response to endogenous stimulus	0.000836949	1.57139
AT1G34190	NTL7	GO:0071396	cellular response to lipid	0.000922833	1.86001
AT1G34190	NTL7	GO:1901701	cellular response to oxygen-containing compound	0.000185812	1.69308
AT1G34190	NTL7	GO:0007165	signal transduction	8.85e-05	1.57193
AT1G34190	NTL7	GO:0023052	signaling	6.66e-05	1.57488
AT1G34190	NTL7	GO:0032870	cellular response to hormone stimulus	0.000554729	1.59387
AT1G34190	NTL7	GO:0009725	response to hormone	0.000136653	1.38788
AT1G34190	NTL7	GO:0001101	response to acid chemical	2.28e-06	1.54401
AT1G34190	NTL7	GO:0097305	response to alcohol	0.000628197	1.6364
AT1G34190	NTL7	GO:0042221	response to chemical	4.67e-07	1.35147
AT1G34190	NTL7	GO:0009719	response to endogenous stimulus	0.000178363	1.38052
AT1G34190	NTL7	GO:0033993	response to lipid	0.000271119	1.56804
AT1G34190	NTL7	GO:0010033	response to organic substance	1.13e-05	1.39345
AT1G34190	NTL7	GO:1901700	response to oxygen-containing compound	4.64e-08	1.52929
AT1G34190	NTL7	GO:0071215	cellular response to abscisic acid stimulus	0.000954876	2.10425
AT1G34190	NTL7	GO:0036293	response to decreased oxygen levels	0.00028535	3.25501
AT1G34190	NTL7	GO:0001666	response to hypoxia	0.00032629	3.36001
AT1G34190	NTL7	GO:0070482	response to oxygen levels	0.000340165	3.20784
AT1G34190	NTL7	GO:0007154	cell communication	5.51e-05	1.50564
AT1G34190	NTL7	GO:0009737	response to abscisic acid	0.000514171	1.64841
AT1G34190	NTL7	GO:0048438	floral whorl development	0.000861419	2.14692
AT1G34190	NTL7	GO:0010087	phloem or xylem histogenesis	0.000571856	2.77022
AT2G27300	NTL8	GO:0009415	response to water	3.54e-07	2.2866
AT2G27300	NTL8	GO:0097659	nucleic acid-templated transcription	9.71e-08	1.6982
AT2G27300	NTL8	GO:0010468	regulation of gene expression	1.39e-05	1.50439
AT2G27300	NTL8	GO:2001141	regulation of RNA biosynthetic process	4.67e-08	1.72461
AT2G27300	NTL8	GO:0051252	regulation of RNA metabolic process	1.65e-07	1.6825
AT2G27300	NTL8	GO:0009725	response to hormone	2.21e-05	1.45935
AT2G27300	NTL8	GO:0034654	nucleobase-containing compound biosynthetic process	1.2e-06	1.60656
AT2G27300	NTL8	GO:0019438	aromatic compound biosynthetic process	7.83e-07	1.55074
AT2G27300	NTL8	GO:1901362	organic cyclic compound biosynthetic process	1.68e-06	1.51698
AT2G27300	NTL8	GO:0018130	heterocycle biosynthetic process	2.53e-05	1.48662
AT2G27300	NTL8	GO:0009889	regulation of biosynthetic process	1.45e-07	1.62866
AT2G27300	NTL8	GO:0031326	regulation of cellular biosynthetic process	1.44e-07	1.64043
AT2G27300	NTL8	GO:2000112	regulation of cellular macromolecule biosynthetic process	3.58e-07	1.65489
AT2G27300	NTL8	GO:0031323	regulation of cellular metabolic process	1.5e-05	1.47501
AT2G27300	NTL8	GO:0010556	regulation of macromolecule biosynthetic process	3.8e-07	1.6489
AT2G27300	NTL8	GO:0060255	regulation of macromolecule metabolic process	0.00026942	1.40247
AT2G27300	NTL8	GO:0019222	regulation of metabolic process	0.000122042	1.38355
AT2G27300	NTL8	GO:0051171	regulation of nitrogen compound metabolic process	4.3e-06	1.54461
AT2G27300	NTL8	GO:1903506	regulation of nucleic acid-templated transcription	3.96e-08	1.72957
AT2G27300	NTL8	GO:0019219	regulation of nucleobase-containing compound metabolic process	1.04e-06	1.61861
AT2G27300	NTL8	GO:0001101	response to acid chemical	7.24e-11	1.7925
AT2G27300	NTL8	GO:0097305	response to alcohol	0.000494009	1.69843
AT2G27300	NTL8	GO:0042221	response to chemical	1.48e-06	1.36237
AT2G27300	NTL8	GO:0009719	response to endogenous stimulus	2.93e-05	1.45161
AT2G27300	NTL8	GO:0010035	response to inorganic substance	0.000701319	1.50597
AT2G27300	NTL8	GO:0033993	response to lipid	0.00020981	1.62225
AT2G27300	NTL8	GO:0010033	response to organic substance	4.91e-05	1.39426
AT2G27300	NTL8	GO:1901700	response to oxygen-containing compound	5.99e-09	1.60396
AT2G27300	NTL8	GO:0006351	transcription, DNA-templated	9.71e-08	1.6982
AT2G27300	NTL8	GO:0009628	response to abiotic stimulus	0.000340279	1.32619
AT2G27300	NTL8	GO:0009414	response to water deprivation	2.02e-07	2.3258
AT2G27300	NTL8	GO:0032774	RNA biosynthetic process	9.71e-08	1.6982
AT2G27300	NTL8	GO:0009737	response to abscisic acid	0.000407673	1.71089
AT2G27300	NTL8	GO:0009753	response to jasmonic acid	6.01e-07	2.62694
AT2G27300	NTL8	GO:0010087	phloem or xylem histogenesis	0.000114664	3.14906
AT2G27300	NTL8	GO:0010089	xylem development	0.000818978	4.17452
AT2G27300	NTL8	GO:0080090	regulation of primary metabolic process	1.69e-05	1.49304
AT2G27300	NTL8	GO:0019760	glucosinolate metabolic process	0.000503247	2.81916
AT2G27300	NTL8	GO:0019757	glycosinolate metabolic process	0.000503247	2.81916
AT2G27300	NTL8	GO:1901657	glycosyl compound metabolic process	0.000677734	2.6049
AT2G27300	NTL8	GO:0019748	secondary metabolic process	2.27e-05	2.20008
AT2G27300	NTL8	GO:0044550	secondary metabolite biosynthetic process	9.16e-05	2.64646
AT2G27300	NTL8	GO:0016143	S-glycoside metabolic process	0.000503247	2.81916
AT4G35580	NTL9	GO:0001101	response to acid chemical	0.000884021	1.88566
AT4G35580	NTL9	GO:1901700	response to oxygen-containing compound	0.000566897	1.77431
AT4G35580	NTL9	GO:0007049	cell cycle	9.17e-16	6.15417
AT4G35580	NTL9	GO:0044770	cell cycle phase transition	0.000144715	13.1242
AT4G35580	NTL9	GO:0022402	cell cycle process	2.09e-14	6.44567
AT4G35580	NTL9	GO:0051301	cell division	1.69e-07	5.38342
AT4G35580	NTL9	GO:0000910	cytokinesis	1.27e-10	10.9368
AT4G35580	NTL9	GO:0000911	cytokinesis by cell plate formation	1.03e-08	11.1077
AT4G35580	NTL9	GO:0032506	cytokinetic process	1.03e-08	11.1077
AT4G35580	NTL9	GO:0007010	cytoskeleton organization	0.000815179	4.10132
AT4G35580	NTL9	GO:0061640	cytoskeleton-dependent cytokinesis	1.03e-09	10.5162
AT4G35580	NTL9	GO:0016572	histone phosphorylation	0.000211276	27.3421
AT4G35580	NTL9	GO:0000226	microtubule cytoskeleton organization	0.000219954	6.65078
AT4G35580	NTL9	GO:0007017	microtubule-based process	5.86e-05	6.92205
AT4G35580	NTL9	GO:0000278	mitotic cell cycle	1.89e-13	9.54804
AT4G35580	NTL9	GO:1903047	mitotic cell cycle process	7.86e-13	10.3178
AT4G35580	NTL9	GO:0000281	mitotic cytokinesis	6.68e-09	10.2077
AT4G35580	NTL9	GO:1902410	mitotic cytokinetic process	1.03e-08	11.1077
AT4G35580	NTL9	GO:0000280	nuclear division	0.000455399	5.30915
AT4G35580	NTL9	GO:0051726	regulation of cell cycle	5.9e-05	6.13802
AT4G35580	NTL9	GO:1901987	regulation of cell cycle phase transition	3.12e-05	17.2687
AT4G35580	NTL9	GO:0010564	regulation of cell cycle process	0.000167834	8.10136
AT4G35580	NTL9	GO:0051225	spindle assembly	0.00057807	41.0132
AT4G35580	NTL9	GO:0009553	embryo sac development	0.000662149	4.20648
AT4G35580	NTL9	GO:0010374	stomatal complex development	2.81e-05	8.78853
AT3G55370	OBP3	GO:0070887	cellular response to chemical stimulus	0.000314062	1.33435
AT3G55370	OBP3	GO:0071495	cellular response to endogenous stimulus	1.6e-06	1.51398
AT3G55370	OBP3	GO:0071310	cellular response to organic substance	0.000134293	1.38446
AT3G55370	OBP3	GO:0097659	nucleic acid-templated transcription	7.23e-11	1.50569
AT3G55370	OBP3	GO:0010468	regulation of gene expression	7.35e-07	1.34409
AT3G55370	OBP3	GO:2001141	regulation of RNA biosynthetic process	9.04e-12	1.53558
AT3G55370	OBP3	GO:0051252	regulation of RNA metabolic process	1.98e-10	1.49178
AT3G55370	OBP3	GO:0032870	cellular response to hormone stimulus	1.09e-06	1.52554
AT3G55370	OBP3	GO:0009755	hormone-mediated signaling pathway	7.45e-06	1.54811
AT3G55370	OBP3	GO:0009725	response to hormone	6.21e-11	1.41405
AT3G55370	OBP3	GO:0034654	nucleobase-containing compound biosynthetic process	3.11e-09	1.43932
AT3G55370	OBP3	GO:0019438	aromatic compound biosynthetic process	4.29e-09	1.39052
AT3G55370	OBP3	GO:1901362	organic cyclic compound biosynthetic process	8.98e-10	1.39264
AT3G55370	OBP3	GO:0018130	heterocycle biosynthetic process	1.7e-08	1.38453
AT3G55370	OBP3	GO:0007389	pattern specification process	0.000147101	1.78434
AT3G55370	OBP3	GO:0003002	regionalization	0.000903648	1.76729
AT3G55370	OBP3	GO:0065008	regulation of biological quality	0.000851657	1.3477
AT3G55370	OBP3	GO:0009889	regulation of biosynthetic process	5.66e-11	1.46491
AT3G55370	OBP3	GO:0031326	regulation of cellular biosynthetic process	1.36e-11	1.4875
AT3G55370	OBP3	GO:2000112	regulation of cellular macromolecule biosynthetic process	2.49e-11	1.50703
AT3G55370	OBP3	GO:0031323	regulation of cellular metabolic process	1.23e-10	1.41409
AT3G55370	OBP3	GO:0010556	regulation of macromolecule biosynthetic process	1.86e-11	1.50656
AT3G55370	OBP3	GO:0060255	regulation of macromolecule metabolic process	9.52e-07	1.31963
AT3G55370	OBP3	GO:0019222	regulation of metabolic process	1.37e-06	1.28708
AT3G55370	OBP3	GO:0051171	regulation of nitrogen compound metabolic process	1.76e-10	1.44516
AT3G55370	OBP3	GO:1903506	regulation of nucleic acid-templated transcription	6.54e-12	1.53999
AT3G55370	OBP3	GO:0019219	regulation of nucleobase-containing compound metabolic process	4.99e-09	1.43996
AT3G55370	OBP3	GO:0001101	response to acid chemical	0.000234925	1.28271
AT3G55370	OBP3	GO:0097305	response to alcohol	0.000608751	1.41216
AT3G55370	OBP3	GO:0042221	response to chemical	2.26e-07	1.2371
AT3G55370	OBP3	GO:0009719	response to endogenous stimulus	7.7e-11	1.41076
AT3G55370	OBP3	GO:0033993	response to lipid	2.55e-07	1.50484
AT3G55370	OBP3	GO:0010033	response to organic substance	1.86e-09	1.3425
AT3G55370	OBP3	GO:1901700	response to oxygen-containing compound	4.34e-05	1.266
AT3G55370	OBP3	GO:0006351	transcription, DNA-templated	7.23e-11	1.50569
AT3G55370	OBP3	GO:0048468	cell development	0.00016739	1.5795
AT3G55370	OBP3	GO:0030154	cell differentiation	1.64e-05	1.48455
AT3G55370	OBP3	GO:0016049	cell growth	8.31e-06	1.58515
AT3G55370	OBP3	GO:0048469	cell maturation	6.32e-06	2.31621
AT3G55370	OBP3	GO:0000902	cell morphogenesis	0.000423931	1.48228
AT3G55370	OBP3	GO:0042546	cell wall biogenesis	0.000448771	1.82118
AT3G55370	OBP3	GO:0071555	cell wall organization	4.21e-05	1.9807
AT3G55370	OBP3	GO:0071554	cell wall organization or biogenesis	4.87e-09	1.89867
AT3G55370	OBP3	GO:0048869	cellular developmental process	1.86e-06	1.4432
AT3G55370	OBP3	GO:0000160	phosphorelay signal transduction system	0.000814986	2.11825
AT3G55370	OBP3	GO:0032774	RNA biosynthetic process	7.23e-11	1.50569
AT3G55370	OBP3	GO:0010817	regulation of hormone levels	0.000395218	1.57374
AT3G55370	OBP3	GO:0009737	response to abscisic acid	0.000673186	1.41087
AT3G55370	OBP3	GO:0009733	response to auxin	0.000104811	1.66065
AT3G55370	OBP3	GO:0009723	response to ethylene	0.000272592	1.76521
AT3G55370	OBP3	GO:0048856	anatomical structure development	3.93e-08	1.21553
AT3G55370	OBP3	GO:0071695	anatomical structure maturation	8.3e-05	1.87754
AT3G55370	OBP3	GO:0009653	anatomical structure morphogenesis	1.91e-11	1.53978
AT3G55370	OBP3	GO:0048589	developmental growth	3.57e-05	1.51793
AT3G55370	OBP3	GO:0060560	developmental growth involved in morphogenesis	7.01e-05	1.58443
AT3G55370	OBP3	GO:0021700	developmental maturation	2.14e-05	1.89013
AT3G55370	OBP3	GO:0009630	gravitropism	0.000220985	2.27515
AT3G55370	OBP3	GO:0040007	growth	1.66e-06	1.5328
AT3G55370	OBP3	GO:0048827	phyllome development	0.000923102	1.40178
AT3G55370	OBP3	GO:0090627	plant epidermal cell differentiation	5.31e-06	2.04122
AT3G55370	OBP3	GO:0090558	plant epidermis development	4.42e-06	1.77136
AT3G55370	OBP3	GO:0099402	plant organ development	1.78e-13	1.57077
AT3G55370	OBP3	GO:1905392	plant organ morphogenesis	8.02e-09	1.73949
AT3G55370	OBP3	GO:0009664	plant-type cell wall organization	0.000467738	2.02196
AT3G55370	OBP3	GO:0071669	plant-type cell wall organization or biogenesis	6.36e-06	1.89164
AT3G55370	OBP3	GO:0090698	post-embryonic plant morphogenesis	0.000872845	1.73627
AT3G55370	OBP3	GO:0022603	regulation of anatomical structure morphogenesis	0.000488697	1.90178
AT3G55370	OBP3	GO:0050793	regulation of developmental process	2.67e-06	1.48589
AT3G55370	OBP3	GO:1905421	regulation of plant organ morphogenesis	0.000895436	3.06781
AT3G55370	OBP3	GO:2000280	regulation of root development	6.04e-05	2.47129
AT3G55370	OBP3	GO:0009629	response to gravity	0.00016732	2.2386
AT3G55370	OBP3	GO:0048364	root development	2.89e-11	1.77933
AT3G55370	OBP3	GO:0010053	root epidermal cell differentiation	2.27e-05	2.05858
AT3G55370	OBP3	GO:0080147	root hair cell development	0.000104602	2.29066
AT3G55370	OBP3	GO:0048765	root hair cell differentiation	4.88e-06	2.33806
AT3G55370	OBP3	GO:0048767	root hair elongation	3.98e-05	2.62259
AT3G55370	OBP3	GO:0010015	root morphogenesis	1.03e-08	1.96585
AT3G55370	OBP3	GO:0022622	root system development	3.93e-11	1.77257
AT3G55370	OBP3	GO:0048367	shoot system development	0.000120183	1.35285
AT3G55370	OBP3	GO:0048731	system development	2.92e-06	1.24674
AT3G55370	OBP3	GO:0009888	tissue development	2.05e-09	1.62002
AT3G55370	OBP3	GO:0009606	tropism	0.000440404	2.0763
AT3G55370	OBP3	GO:0080090	regulation of primary metabolic process	2.23e-10	1.4261
AT3G55370	OBP3	GO:0019748	secondary metabolic process	2.87e-05	1.69603
AT3G55370	OBP3	GO:0010054	trichoblast differentiation	5.94e-07	2.39696
AT3G55370	OBP3	GO:0048764	trichoblast maturation	4.88e-06	2.33806
AT5G44180	RLT2	GO:0080003	thalianol metabolic process	4.61e-06	221.064
AT5G44180	RLT2	GO:0010683	tricyclic triterpenoid metabolic process	1.56e-05	165.798
AT5G44180	RLT2	GO:0006722	triterpenoid metabolic process	1.19e-05	68.0196
AT3G60030	SPL12	GO:0009063	cellular amino acid catabolic process	0.000574712	7.861
AT3G60030	SPL12	GO:0009083	branched-chain amino acid catabolic process	0.000327921	23.1017
AT3G60030	SPL12	GO:0006552	leucine catabolic process	6.49e-05	32.3424
AT3G60030	SPL12	GO:0006551	leucine metabolic process	0.00053904	13.476
AT1G20980	SPL14	GO:0071495	cellular response to endogenous stimulus	0.000488705	1.72635
AT1G20980	SPL14	GO:0071310	cellular response to organic substance	0.000509964	1.66429
AT1G20980	SPL14	GO:0071395	cellular response to jasmonic acid stimulus	0.000314209	3.45541
AT1G20980	SPL14	GO:0009755	hormone-mediated signaling pathway	2.87e-05	1.98355
AT1G20980	SPL14	GO:0009725	response to hormone	1.91e-07	1.62656
AT1G20980	SPL14	GO:0001101	response to acid chemical	1.51e-10	1.88355
AT1G20980	SPL14	GO:0042221	response to chemical	3.23e-07	1.43087
AT1G20980	SPL14	GO:0009719	response to endogenous stimulus	7.94e-08	1.64227
AT1G20980	SPL14	GO:0033993	response to lipid	0.000298937	1.68913
AT1G20980	SPL14	GO:0010033	response to organic substance	2.22e-08	1.59625
AT1G20980	SPL14	GO:1901700	response to oxygen-containing compound	1.52e-11	1.78685
AT1G20980	SPL14	GO:0006950	response to stress	0.000922622	1.29083
AT1G20980	SPL14	GO:0009611	response to wounding	0.000463917	2.4602
AT1G20980	SPL14	GO:0009867	jasmonic acid mediated signaling pathway	0.000181611	3.62605
AT1G20980	SPL14	GO:0009753	response to jasmonic acid	4.36e-10	3.33762
AT1G20980	SPL14	GO:0010148	transpiration	0.000922365	14.6855
AT1G76580	SPL16	GO:0009415	response to water	6.64e-11	5.93199
AT1G76580	SPL16	GO:0009725	response to hormone	5e-10	2.75757
AT1G76580	SPL16	GO:0001101	response to acid chemical	2.3e-14	3.55221
AT1G76580	SPL16	GO:0097305	response to alcohol	7.18e-10	4.46207
AT1G76580	SPL16	GO:0042221	response to chemical	4.22e-08	2.0514
AT1G76580	SPL16	GO:0009719	response to endogenous stimulus	6.02e-10	2.74295
AT1G76580	SPL16	GO:0010035	response to inorganic substance	8.87e-06	2.77259
AT1G76580	SPL16	GO:0033993	response to lipid	2.94e-08	3.54346
AT1G76580	SPL16	GO:0010033	response to organic substance	6.05e-09	2.44845
AT1G76580	SPL16	GO:1901700	response to oxygen-containing compound	1.54e-12	2.96007
AT1G76580	SPL16	GO:0006950	response to stress	4.45e-07	1.96903
AT2G47070	SPL16	GO:0009628	response to abiotic stimulus	0.000124258	1.70564
AT1G76580	SPL16	GO:0009628	response to abiotic stimulus	9.16e-07	2.1327
AT1G76580	SPL16	GO:0009414	response to water deprivation	4.67e-11	6.03368
AT1G76580	SPL16	GO:0050832	defense response to fungus	0.000483097	4.03724
AT1G76580	SPL16	GO:0009620	response to fungus	0.000612517	3.47143
AT1G76580	SPL16	GO:0009611	response to wounding	0.000100916	5.22504
AT1G76580	SPL16	GO:2000022	regulation of jasmonic acid mediated signaling pathway	0.000439291	24.1347
AT1G76580	SPL16	GO:0009737	response to abscisic acid	6.1e-10	4.49482
AT1G76580	SPL16	GO:0009753	response to jasmonic acid	4.53e-06	5.48517
AT2G47070	SPL16	GO:0006949	syncytium formation	0.000166634	17.9447
AT5G18830	SPL7	GO:0009725	response to hormone	4.9e-05	1.62872
AT5G18830	SPL7	GO:0006082	organic acid metabolic process	0.00058331	1.87653
AT5G18830	SPL7	GO:0065008	regulation of biological quality	0.000223718	1.91188
AT5G18830	SPL7	GO:0001101	response to acid chemical	8.76e-05	1.70563
AT5G18830	SPL7	GO:0009719	response to endogenous stimulus	3.4e-05	1.63849
AT5G18830	SPL7	GO:0010033	response to organic substance	0.000195471	1.51757
AT5G18830	SPL7	GO:1901700	response to oxygen-containing compound	7.4e-05	1.60447
AT5G18830	SPL7	GO:0009611	response to wounding	6.41e-05	3.15039
AT5G18830	SPL7	GO:0043436	oxoacid metabolic process	0.00056602	1.87929
AT5G18830	SPL7	GO:0010345	suberin biosynthetic process	5.48e-06	14.9589
AT3G20880	WIP4	GO:0009637	response to blue light	0.000450191	6.01428
AT3G20880	WIP4	GO:0009416	response to light stimulus	0.000174988	2.44568
AT3G20880	WIP4	GO:0009314	response to radiation	0.000267075	2.38356
AT3G20880	WIP4	GO:0009735	response to cytokinin	1.41e-05	4.39138
AT3G20880	WIP4	GO:0035266	meristem growth	0.000243561	7.68491
AT3G20880	WIP4	GO:0010449	root meristem growth	9.04e-05	11.0347
AT3G20880	WIP4	GO:0022900	electron transport chain	2.39e-08	11.8992
AT3G20880	WIP4	GO:0006091	generation of precursor metabolites and energy	1.22e-07	5.85517
AT3G20880	WIP4	GO:0010258	NADH dehydrogenase complex (plastoquinone) assembly	9.07e-08	61.4793
AT3G20880	WIP4	GO:0010257	NADH dehydrogenase complex assembly	1.37e-06	43.9138
AT3G20880	WIP4	GO:0009853	photorespiration	0.000911458	9.22189
AT3G20880	WIP4	GO:0015979	photosynthesis	6.86e-11	7.55009
AT3G20880	WIP4	GO:0009768	photosynthesis, light harvesting in photosystem I	0.000509317	22.3561
AT3G20880	WIP4	GO:0019684	photosynthesis, light reaction	6.93e-10	8.93289
AT3G20880	WIP4	GO:0009767	photosynthetic electron transport chain	2.01e-08	14.089
AT3G20880	WIP4	GO:0009773	photosynthetic electron transport in photosystem I	4.07e-06	24.5917
AT2G32930	ZFN2	GO:0071229	cellular response to acid chemical	0.000791842	2.96457
AT2G32930	ZFN2	GO:0009415	response to water	8.89e-09	4.70732
AT2G32930	ZFN2	GO:0007165	signal transduction	0.00011057	2.4524
AT2G32930	ZFN2	GO:0023052	signaling	0.000151169	2.40834
AT2G32930	ZFN2	GO:0071395	cellular response to jasmonic acid stimulus	2.11e-05	7.88615
AT2G32930	ZFN2	GO:0009755	hormone-mediated signaling pathway	0.000521194	2.76557
AT2G32930	ZFN2	GO:0009725	response to hormone	2.18e-16	3.03677
AT2G32930	ZFN2	GO:0001101	response to acid chemical	1.38e-26	4.1719
AT2G32930	ZFN2	GO:0097305	response to alcohol	2.04e-06	3.29667
AT2G32930	ZFN2	GO:0046677	response to antibiotic	3.31e-07	4.61534
AT2G32930	ZFN2	GO:0042221	response to chemical	2.81e-20	2.5206
AT2G32930	ZFN2	GO:0042493	response to drug	1.05e-16	5.32621
AT2G32930	ZFN2	GO:0009719	response to endogenous stimulus	6.57e-17	3.06509
AT2G32930	ZFN2	GO:0009605	response to external stimulus	2.15e-07	2.36301
AT2G32930	ZFN2	GO:0010035	response to inorganic substance	8.55e-08	2.86024
AT2G32930	ZFN2	GO:0033993	response to lipid	0.000125308	2.53979
AT2G32930	ZFN2	GO:1901698	response to nitrogen compound	1.23e-07	4.9048
AT2G32930	ZFN2	GO:0010033	response to organic substance	6.58e-20	2.98918
AT2G32930	ZFN2	GO:0010243	response to organonitrogen compound	2.92e-11	7.9083
AT2G32930	ZFN2	GO:1901700	response to oxygen-containing compound	1.79e-31	3.87143
AT2G32930	ZFN2	GO:0006950	response to stress	4.54e-22	2.57816
AT2G32930	ZFN2	GO:0009628	response to abiotic stimulus	3.04e-05	1.85832
AT2G32930	ZFN2	GO:0006970	response to osmotic stress	1.12e-06	3.12748
AT2G32930	ZFN2	GO:0006979	response to oxidative stress	3.84e-05	3.65981
AT2G32930	ZFN2	GO:0000302	response to reactive oxygen species	0.000570008	4.6668
AT2G32930	ZFN2	GO:0009651	response to salt stress	3.7e-05	2.95557
AT2G32930	ZFN2	GO:0009414	response to water deprivation	6.37e-09	4.78802
AT2G32930	ZFN2	GO:0006952	defense response	8.77e-10	3.17402
AT2G32930	ZFN2	GO:0002213	defense response to insect	0.000571069	13.9651
AT2G32930	ZFN2	GO:0098542	defense response to other organism	1.01e-06	2.99168
AT2G32930	ZFN2	GO:0051704	multi-organism process	1.01e-05	2.1428
AT2G32930	ZFN2	GO:0009617	response to bacterium	0.000141582	3.06017
AT2G32930	ZFN2	GO:0009607	response to biotic stimulus	9.92e-10	2.98659
AT2G32930	ZFN2	GO:0010200	response to chitin	1.54e-12	10.0048
AT2G32930	ZFN2	GO:0043207	response to external biotic stimulus	9.62e-10	2.98955
AT2G32930	ZFN2	GO:0009620	response to fungus	0.000232223	3.3057
AT2G32930	ZFN2	GO:0051707	response to other organism	9.62e-10	2.98955
AT2G32930	ZFN2	GO:0009611	response to wounding	1.11e-20	10.7113
AT2G32930	ZFN2	GO:0042446	hormone biosynthetic process	0.000570008	4.6668
AT2G32930	ZFN2	GO:0042445	hormone metabolic process	0.000774555	3.83885
AT2G32930	ZFN2	GO:0009695	jasmonic acid biosynthetic process	5.19e-06	17.3787
AT2G32930	ZFN2	GO:0009867	jasmonic acid mediated signaling pathway	1.41e-05	8.27559
AT2G32930	ZFN2	GO:0009694	jasmonic acid metabolic process	1.93e-05	14.219
AT2G32930	ZFN2	GO:0009737	response to abscisic acid	1.79e-06	3.32086
AT2G32930	ZFN2	GO:0009753	response to jasmonic acid	6.62e-24	10.4466
AT2G32930	ZFN2	GO:0009751	response to salicylic acid	0.000129847	4.34468
